# Supplementary material for: Gonad-Specific Transcriptomes Reveal Differential Expression of Gene and miRNA Between Male and Female of the Discus Fish (Symphysodon aequifasciatus)
Source: Front Physiol. 2020 Aug 11;11:754. doi: 10.3389/fphys.2020.00754 (PMC7431700; doi:10.3389/fphys.2020.00754)
Supplement: TABLE S1 — miRNA and mRNA Primers used in this study for qRT-PCR validation. [file Table_1.xlsx]

## Sheet: Title
Gonad-Specific Transcriptomes reveal differential expression of gene and miRNA between male and female of the discus fish (Symphysodon aequifasciatus)
Yuanshuai Fu †, ‡, §, &, Zhe Xu †, ‡, §, &, Bin Wen †, ‡, §, Zaizhong Chen †, ‡, §, #, Jianzhong Gao †, ‡, §, #
† Key Laboratory of Freshwater Aquatic Genetic Resources, Ministry of Agriculture, Shanghai Ocean University, Shanghai 201306, China
‡ Key Laboratory of Exploration and Utilization of Aquatic Genetic Resources, Ministry of Education, Shanghai Ocean University, Shanghai 201306, China
§ Shanghai Collaborative Innovation for Aquatic Animal Genetics and Breeding, Shanghai Ocean University, Shanghai 201306, China

## Sheet: Table S1
Table S1-1 miRNA Primers used in this study for real-time PCR validation
	miRNA name	RT primer 5'-3'	Forward sequence	Reverse sequence
	aca-miR-375-3p	CTCAACTGGTGTCGTGGAGTCGGCAATTCAGTTGAGTAACGCGA	ACACTCCAGCTGGGTTGTTCGTTCGGCT	AACTGGTGTCGTGGAG
	aca-miR-196a	CTCAACTGGTGTCGTGGAGTCGGCAATTCAGTTGAGCCCAACAAC	ACACTCCAGCTGGGTAGGTAGTTTCATG	AACTGGTGTCGTGGAG
	aca-miR-129b-5p	CTCAACTGGTGTCGTGGAGTCGGCAATTCAGTTGAGGCAAGCCCAG	ACACTCCAGCTGGGCTTTTTGCGGTCTG	AACTGGTGTCGTGGAG
	aca-miR-30d-5p	CTCAACTGGTGTCGTGGAGTCGGCAATTCAGTTGAGCTTCCAGTCG	ACACTCCAGCTGGGTGTAAACATCCCCGA	AACTGGTGTCGTGGAG
	hsa-miR-26a-5p	CTCAACTGGTGTCGTGGAGTCGGCAATTCAGTTGAGAGCCTATCCT	ACACTCCAGCTGGGTTCAAGTAATCCA	AACTGGTGTCGTGGAG
	aca-miR-18a-5p	CTCAACTGGTGTCGTGGAGTCGGCAATTCAGTTGAGTATCTGCAC	ACACTCCAGCTGGGTAAGGTGCATCTAG	AACTGGTGTCGTGGAG
	aca-let-7i-3p	CTCAACTGGTGTCGTGGAGTCGGCAATTCAGTTGAGAGCAAGGCAG	ACACTCCAGCTGGGCTGCGCAAGCTACT	AACTGGTGTCGTGGAG
	ssa-miR-20a-5p	CTCAACTGGTGTCGTGGAGTCGGCAATTCAGTTGAGCTACCTGCA	ACACTCCAGCTGGGTAAAGTGCTTATAGTG	AACTGGTGTCGTGGAG
	5S rRNA	CTCAACTGGTGTCGTGGAGTCGGCAATTCAGTTGAGAAGCTTACAGCAC	ACACTCCAGCTGGGTACTTGGATGGGAGAC	AACTGGTGTCGTGGAG
Table S1-2 mRNA Primers used in this study real-time PCR validation
	mRNA name	Forward primer	Reverse primer
	Amh	GCCTTTGCTCGTGATGAACC	CCCTCGGGTGATTTTCCTGT
	cyp11a1	CGGTGAGCTCAGTGCTGTAT	CTGACGCAACTGCCTGTAGA
	cyp17a1	TTGAACAGTGAAGGGACGGG	AGTGGGACAGAGAGGGTGAA
	Dmrt1	AGCGCTTCTGTAACTGGAGG	CTTCACCATCACCTCGGGAC
	Dmrt2	GGCCGCTCTCGCTTCTAAAT	TGCTCCCCCTGGATTACACT
	Hira	CTCCCAACAACACCGCAAAG	GCCTTTGACCTCTCCGTGAA
	hsd11b2	GACGCATCGTGACCATCTCA	TTGTGCTGTTGCTCCCAGTA
	Sox3	TGGAAACCGAGATCAAGACCC	CCCGAGACCAGACCATGAAG
	18s	GACACGGAAAGGATTGACAG	CTCTAAGAAGTTGGACTCGGAC

## Sheet: Table S2
Supplementary Table S2 The differential expression mRNA between testis and ovary
gene_ID	transcript_id(s)	length	effective_length	Name	Annotation	GO_Term	KOG_des	KEGG_KO	KEGG_Pathway	Testis_1_Testis_count	Testis_2_Testis_count	Testis_3_Testis_count	Ovary_1_Ovary_count	Ovary_2_Ovary_count	Ovary_3_Ovary_count	Testis_1_Testis_rpkm	Testis_2_Testis_rpkm	Testis_3_Testis_rpkm	Ovary_1_Ovary_rpkm	Ovary_2_Ovary_rpkm	Ovary_3_Ovary_rpkm	mean_count_Testis	mean_count_Ovary	mean_rpkm_Testis	mean_rpkm_Ovary	log2fold_change	ABS(log2fold_change)	pvalue	FDR	significant
comp26933_c0	comp26933_c0_seq1,comp26933_c0_seq2,comp26933_c0_seq3,comp26933_c0_seq4,comp26933_c0_seq5,comp26933_c0_seq6,comp26933_c0_seq7,comp26933_c0_seq8	1376	1141.83	-	-	-	-	-	-	86	94	54	172115	150704	202415	1.05	1.2	1.1	2480.77	2343.75	2485.28	78	175078	1.12	2436.6	-12.1697	12.1697	2.52447e-143	1.25552e-138	yes
comp7415_c0	comp7415_c0_seq1	1623	1424	-	-	-	-	-	-	144	113	102	231282	208052	251648	1.41	1.17	1.65	2659.35	2601.26	2476.33	119.67	230327	1.41	2578.98	-11.9322	11.9322	1.25005e-140	3.1085e-136	yes
comp23694_c0	comp23694_c0_seq1,comp23694_c0_seq2	2755	2540.2	-	-	-	-	-	-	48	44	36	96852	72271	104958	0.26	0.25	0.33	622.04	504.66	576.69	42.67	91360.3	0.28	567.8	-12.0753	12.0753	9.01974e-137	1.49529e-132	yes
comp8494_c0	comp8494_c0_seq1	2908	2709	-	-	-	-	-	-	138	130	89	193173	143570	237097	0.71	0.71	0.76	1167.56	943.58	1226.43	119	191280	0.73	1112.52	-11.6715	11.6715	1.56218e-135	1.94233e-131	yes
comp21914_c0	comp21914_c0_seq1	1125	926	-	-	-	-	-	-	93	106	73	169545	146625	173248	1.4	1.68	1.82	2997.9	2819.15	2621.7	90.67	163139	1.63	2812.92	-11.8304	11.8304	5.71397e-135	5.68357e-131	yes
comp26222_c0	comp26222_c0_seq1	2496	2297	-	-	-	-	-	-	52	44	32	91935	61692	99197	0.32	0.28	0.32	655.33	478.18	605.15	42.67	84274.7	0.31	579.55	-11.9752	11.9752	1.20345e-134	9.9754e-131	yes
comp25028_c0	comp25028_c0_seq1	1287	1088	-	-	-	-	-	-	89	55	56	123156	125684	128981	1.14	0.74	1.19	1853.4	2056.71	1661.2	66.67	125940	1.02	1857.1	-11.9296	11.9296	1.6549e-133	1.17578e-129	yes
comp27113_c0	comp27113_c0_seq1	1245	1046	Nqo1	NAD(P)H dehydrogenase (quinone)	GO:0005829(cytosol);GO:0043025(neuronal cell body);GO:0050662(coenzyme binding);GO:0009055(electron carrier activity);GO:0003955(NAD(P)H dehydrogenase (quinone) activity);GO:0004784(superoxide dismutase activity);GO:0007568(aging);GO:0043525(positive regulation of neuron apoptosis);GO:0032355(response to estradiol stimulus);GO:0045471(response to ethanol);GO:0007584(response to nutrient);GO:00140…	-	K00355	-	290	280	256	708660	547898	631631	3.86	3.93	5.64	11093	9325.88	8461.7	275.33	629396	4.48	9626.86	-12.1504	12.1504	6.5087e-132	4.0463e-128	yes
comp21625_c0	comp21625_c0_seq1	2477	2278	Acsl5	long-chain acyl-CoA synthetase	GO:0005789(endoplasmic reticulum membrane);GO:0016021(integral to membrane);GO:0005741(mitochondrial outer membrane);GO:0005524(ATP binding);GO:0004467(long-chain fatty acid-CoA ligase activity);GO:0032869(cellular response to insulin stimulus);GO:0006631(fatty acid metabolic process);GO:0015908(fatty acid transport);GO:0010747(positive regulation of plasma membrane long-chain fatty acid transpor…	[I] Lipid transport and metabolism	K01897	ko00071(Fatty acid metabolism);ko03320(PPAR signaling pathway);ko04146(Peroxisome);ko04920(Adipocytokine signaling pathway)	58	59	48	103094	84437	98408	0.35	0.38	0.49	741.01	659.93	605.34	55	95313	0.41	668.76	-11.77	11.77	1.46411e-131	8.09065e-128	yes
comp27350_c0	comp27350_c0_seq1	2119	1920	-	-	-	-	-	-	94	78	86	209287	196700	246771	0.68	0.6	1.03	1784.78	1824	1801.02	86	217586	0.77	1803.27	-12.289	12.289	2.15152e-131	1.07004e-127	yes
comp13038_c0	comp13038_c0_seq1	1637	1438	-	-	-	-	-	-	32	41	29	76816	65298	74259	0.31	0.42	0.46	874.65	808.47	723.63	34	72124.3	0.4	802.25	-12.0606	12.0606	2.1293e-130	9.62715e-127	yes
comp21530_c0	comp21530_c0_seq1	1400	1201	ZP2	-	GO:0005783(endoplasmic reticulum);GO:0005794(Golgi apparatus);GO:0016021(integral to membrane);GO:0005771(multivesicular body);GO:0005886(plasma membrane);GO:0005578(proteinaceous extracellular matrix);GO:0030141(stored secretory granule);GO:0004872(receptor activity);GO:0006886(intracellular protein transport);GO:0007338(single fertilization)	-	-	-	56	56	45	70545	71383	96957	0.65	0.69	0.86	961.76	1058.21	1131.26	52.33	79628.3	0.73	1050.41	-11.5776	11.5776	3.51294e-128	1.45594e-124	yes
comp13040_c0	comp13040_c0_seq1,comp13040_c0_seq2	1074	871.14	-	-	-	-	-	-	32	41	26	50248	45316	64022	0.53	0.69	0.68	945.8	928.32	1030.36	33	53195.3	0.63	968.16	-11.6642	11.6642	1.18857e-126	4.54711e-123	yes
comp18961_c0	comp18961_c0_seq1,comp18961_c0_seq2	947	747.19	-	formin 2	-	-	K02184	ko04320(Dorso-ventral axis formation)	21	15	12	37032	39004	34945	0.39	0.3	0.37	812.39	930.49	656.29	16	36993.7	0.35	799.72	-12.2348	12.2348	3.39451e-126	1.20587e-122	yes
comp24384_c0	comp24384_c0_seq1,comp24384_c0_seq2	1035	808.68	Hpgd	15-hydroxyprostaglandin dehydrogenase (NAD)	GO:0005737(cytoplasm);GO:0016404(15-hydroxyprostaglandin dehydrogenase (NAD+) activity);GO:0070403(NAD+ binding);GO:0004957(prostaglandin E receptor activity);GO:0007565(female pregnancy);GO:0045786(negative regulation of cell cycle);GO:0007567(parturition);GO:0006693(prostaglandin metabolic process);GO:0070493(thrombin receptor signaling pathway);GO:0007179(transforming growth factor beta recept…	[I] Lipid transport and metabolism ;[R] General function prediction only	K00069	-	37	52	37	97973	75492	120252	0.62	0.93	1.04	1936.66	1623.62	2028.29	42	97905.7	0.86	1862.86	-12.167	12.167	9.00368e-126	2.98526e-122	yes
comp26905_c0	comp26905_c0_seq1,comp26905_c0_seq2,comp26905_c0_seq3	2659	1805.58	-	-	-	-	-	-	1529	1114	804	649950	548373	686736	14.47	10.31	12.96	5442.87	5205.12	4844.36	1149	628353	12.58	5164.12	-10.1573	10.1573	6.04281e-125	1.87833e-121	yes
comp27339_c0	comp27339_c0_seq1	1327	1128	zar1	-	GO:0005737(cytoplasm);GO:0016020(membrane);GO:0008508(bile acid:sodium symporter activity);GO:0007275(multicellular organismal development)	-	-	-	295	259	157	138196	133047	152114	3.64	3.37	3.21	2005.99	2099.99	1889.67	237	141119	3.41	1998.55	-10.2843	10.2843	6.29305e-124	1.84105e-120	yes
comp7367_c0	comp7367_c0_seq1	906	707	cldnd	claudin	GO:0016021(integral to membrane);GO:0005923(tight junction);GO:0042802(identical protein binding);GO:0005198(structural molecule activity);GO:0016338(calcium-independent cell-cell adhesion)	-	K06087	ko04514(Cell adhesion molecules (CAMs));ko04530(Tight junction);ko04670(Leukocyte transendothelial migration)	18	16	17	38860	31069	34583	0.35	0.33	0.55	899.97	782.4	685.44	17	34837.3	0.41	789.27	-12.007	12.007	1.1854e-122	3.27526e-119	yes
comp21503_c0	comp21503_c0_seq1	286	87.28	-	-	-	-	-	-	49	57	54	93716	82988	115738	7.82	9.6	14.25	17581.1	16928.8	18581.9	53.33	97480.7	10.56	17697.2	-11.8023	11.8023	1.55093e-120	4.05969e-117	yes
comp7589_c0	comp7589_c0_seq1	1104	905	CTSS	cathepsin S	GO:0005764(lysosome);GO:0004197(cysteine-type endopeptidase activity);GO:0006508(proteolysis)	[O] Posttranslational modification, protein turnover, chaperones	K01368	ko04142(Lysosome);ko04145(Phagosome);ko04612(Antigen processing and presentation)	24	24	21	36156	29753	49973	0.37	0.39	0.53	654.15	585.33	773.77	23	38627.3	0.43	671.08	-11.7039	11.7039	2.77034e-120	6.889e-117	yes
comp13088_c0	comp13088_c0_seq1	1229	1030	-	arylamine N-acetyltransferase	GO:0004060(arylamine N-acetyltransferase activity)	-	K00622	ko00232(Caffeine metabolism);ko00633(Trinitrotoluene degradation);ko00983(Drug metabolism - other enzymes)	276	213	114	168777	122690	220153	3.73	3.04	2.55	2682.99	2120.77	2995.11	201	170540	3.11	2599.62	-10.8024	10.8024	8.51029e-120	2.01548e-116	yes
comp27355_c0	comp27355_c0_seq1	983	784	-	-	-	-	-	-	107	60	75	98147	80862	119365	1.9	1.12	2.2	2049.77	1836.33	2133.47	80.67	99458	1.74	2006.52	-11.2759	11.2759	5.36807e-118	1.21352e-114	yes
comp27329_c0	comp27329_c0_seq1	653	454	PMP2	fatty acid-binding protein 3, muscle and heart	GO:0005737(cytoplasm);GO:0015485(cholesterol binding);GO:0005504(fatty acid binding);GO:0005215(transporter activity)	[I] Lipid transport and metabolism	K08752	ko03320(PPAR signaling pathway)	300	203	122	109758	93440	111415	9.2	6.57	6.19	3958.43	3664.37	3438.85	208.33	104871	7.32	3687.22	-10.0738	10.0738	1.51548e-117	3.27699e-114	yes
comp23906_c2	comp23906_c2_seq1	713	514	ARID1B	ubiquitin carboxyl-terminal hydrolase 5/13	GO:0016514(SWI/SNF complex);GO:0003677(DNA binding);GO:0005515(protein binding);GO:0003713(transcription coactivator activity);GO:0048096(chromatin-mediated maintenance of transcription);GO:0007399(nervous system development);GO:0006351(transcription, DNA-dependent)	[A] RNA processing and modification	K11836	-	17	19	24	50225	47179	50667	0.46	0.54	1.08	1599.93	1634.21	1381.3	20	49357	0.69	1538.48	-12.2367	12.2367	3.86743e-117	7.74762e-114	yes
comp12996_c0	comp12996_c0_seq1	1230	1031	-	-	-	-	-	-	294	225	200	371888	240349	543570	3.97	3.21	4.47	5906.04	4150.55	7387.93	239.67	385269	3.88	5814.84	-11.6424	11.6424	3.89453e-117	7.74762e-114	yes
comp26772_c0	comp26772_c0_seq1	2244	2045	-	-	-	-	-	-	474	231	196	236257	196844	238261	3.23	1.66	2.21	1891.62	1713.76	1632.62	300.33	223787	2.37	1746	-10.6389	10.6389	1.68157e-116	3.21659e-113	yes
comp27381_c0	comp27381_c0_seq1	497	298	-	-	-	-	-	-	16	23	12	42653	33403	30933	0.75	1.13	0.93	2343.56	1995.68	1454.56	17	35663	0.94	1931.27	-12.073	12.073	5.47968e-116	1.00936e-112	yes
comp12731_c0	comp12731_c0_seq1	1354	1155	-	-	-	-	-	-	23	15	16	34749	21921	41478	0.28	0.19	0.32	492.61	337.91	503.22	18	32716	0.26	444.58	-11.8309	11.8309	1.33835e-115	2.37719e-112	yes
comp13356_c0	comp13356_c0_seq1,comp13356_c0_seq2	2994	2596.92	Kiaa1045	-	GO:0005509(calcium ion binding)	-	-	-	172	98	60	69963	70035	96955	0.96	0.59	0.54	492.03	535.56	583.54	110	78984.3	0.7	537.04	-10.5941	10.5941	5.28493e-115	9.06347e-112	yes
comp21881_c0	comp21881_c0_seq1	1030	831	IMPA1	myo-inositol-1(or 4)-monophosphatase	GO:0005737(cytoplasm);GO:0008934(inositol monophosphate phosphatase activity);GO:0046872(metal ion binding);GO:0042803(protein homodimerization activity);GO:0046855(inositol phosphate dephosphorylation);GO:0006661(phosphatidylinositol biosynthetic process);GO:0007165(signal transduction)	[G] Carbohydrate transport and metabolism	K01092	ko00521(Streptomycin biosynthesis);ko00562(Inositol phosphate metabolism);ko04070(Phosphatidylinositol signaling system)	59	30	25	33312	24875	40640	0.99	0.53	0.69	656.36	532.95	685.3	38	32942.3	0.74	624.87	-10.8251	10.8251	1.92639e-113	3.19358e-110	yes
comp20704_c0	comp20704_c0_seq1	831	632	-	-	-	-	-	-	29	16	9	19441	16089	23961	0.64	0.37	0.33	503.67	453.25	531.27	18	19830.3	0.45	496.06	-11.1843	11.1843	2.21697e-113	3.55673e-110	yes
comp27337_c0	comp27337_c0_seq1	1067	868	foxn5	forkhead box protein N	GO:0005634(nucleus);GO:0043565(sequence-specific DNA binding);GO:0003700(sequence-specific DNA binding transcription factor activity)	[K] Transcription	K09407	-	73	77	87	142248	120075	150421	1.17	1.3	2.31	2683.3	2462.94	2428.37	79	137581	1.59	2524.87	-11.7173	11.7173	2.53665e-112	3.94242e-109	yes
comp21568_c0	comp21568_c0_seq1,comp21568_c0_seq2,comp21568_c0_seq3,comp21568_c0_seq4,comp21568_c0_seq5	1707	1351.1	lce	-	GO:0030133(transport vesicle);GO:0004222(metalloendopeptidase activity);GO:0008270(zinc ion binding);GO:0006508(proteolysis)	-	-	-	63	65	31	29275	30279	40482	0.6	0.78	0.53	335.72	377.57	396.18	53	33345.3	0.64	369.82	-10.3591	10.3591	1.77723e-111	2.67844e-108	yes
comp12986_c0	comp12986_c0_seq1,comp12986_c0_seq2	734	524.58	-	-	-	-	-	-	137	66	105	187227	157936	234487	3.66	1.87	4.63	5820.52	5449.62	6265.39	102.67	193217	3.39	5845.18	-11.8665	11.8665	7.69828e-111	1.12608e-107	yes
comp25139_c0	comp25139_c0_seq1	1313	1114	ZP3	-	-	-	-	-	184	105	77	56367	70073	83468	2.3	1.39	1.59	828.48	1119.92	1049.93	122	69969.3	1.76	999.44	-10.2575	10.2575	1.74507e-109	2.47969e-106	yes
comp25823_c0	comp25823_c0_seq1	1696	1497	ZP3	-	GO:0005783(endoplasmic reticulum);GO:0005615(extracellular space);GO:0005794(Golgi apparatus);GO:0016021(integral to membrane);GO:0005771(multivesicular body);GO:0002081(outer acrosomal membrane);GO:0048471(perinuclear region of cytoplasm);GO:0005886(plasma membrane);GO:0005578(proteinaceous extracellular matrix);GO:0005384(manganese ion transmembrane transporter activity);GO:0004872(receptor act…	-	-	-	203	182	103	55691	45747	69511	1.89	1.79	1.58	609.12	544.08	650.67	162.67	56983	1.75	601.29	-9.50877	9.50877	2.25794e-109	3.11934e-106	yes
comp21593_c0	comp21593_c0_seq1	1217	1018	-	-	-	-	-	-	8	14	9	15355	12646	18964	0.11	0.2	0.2	246.97	221.17	261.04	10.33	15655	0.17	243.06	-11.5529	11.5529	3.6848e-109	4.95296e-106	yes
comp23413_c0	comp23413_c0_seq1,comp23413_c0_seq2	1235	936.2	-	-	-	-	-	-	32	31	21	38565	22590	49401	0.49	0.44	0.53	671.38	431.31	736.47	28	36852	0.49	613.05	-11.3666	11.3666	1.27813e-108	1.6728e-105	yes
comp27397_c0	comp27397_c0_seq1	681	482	-	histone H2A	GO:0000786(nucleosome);GO:0005634(nucleus);GO:0003677(DNA binding);GO:0006334(nucleosome assembly)	[B] Chromatin structure and dynamics	K11251	ko05322(Systemic lupus erythematosus)	19	16	2	34833	24455	27198	0.55	0.49	0.1	1183.28	903.32	790.71	12.33	28828.7	0.38	959.1	-12.3028	12.3028	3.52331e-108	4.49303e-105	yes
comp24701_c0	comp24701_c0_seq1,comp24701_c0_seq2	3041	2821.71	SLC15A1	proton-dependent oligopeptide transporter, POT family	GO:0016021(integral to membrane);GO:0015198(oligopeptide transporter activity);GO:0015293(symporter activity);GO:0015031(protein transport)	[E] Amino acid transport and metabolism	K03305	-	40	48	34	36450	23545	37922	0.2	0.25	0.28	211.31	148.44	188.04	40.67	32639	0.24	182.6	-10.6441	10.6441	5.97523e-108	7.4293e-105	yes
comp18562_c0	comp18562_c0_seq1	2963	2764	Plin5	-	GO:0005811(lipid particle)	-	-	-	1426	1287	827	303947	279031	314523	7.19	6.84	6.89	1800.54	1797.36	1594.56	1180	299167	6.97	1730.82	-9.04201	9.04201	5.4373e-107	6.59557e-104	yes
comp12861_c0	comp12861_c0_seq1	1219	1020	-	-	-	-	-	-	289	201	133	60676	57886	61032	3.95	2.9	3	974	1010.4	838.46	207.67	59864.7	3.28	940.95	-9.26026	9.26026	8.27009e-107	9.79297e-104	yes
comp13016_c0	comp13016_c0_seq1	1265	1066	ASMT	acetylserotonin N-methyltransferase	GO:0017096(acetylserotonin O-methyltransferase activity);GO:0030187(melatonin biosynthetic process)	[R] General function prediction only	K00543	ko00380(Tryptophan metabolism)	637	280	256	224121	189217	260481	8.32	3.86	5.53	3442.46	3160.27	3424.09	391	224606	5.9	3342.27	-10.2616	10.2616	3.19003e-106	3.68961e-103	yes
comp26248_c0	comp26248_c0_seq1,comp26248_c0_seq2,comp26248_c0_seq3,comp26248_c0_seq4	1231	958.6	CTSS	cathepsin S	GO:0005764(lysosome);GO:0004197(cysteine-type endopeptidase activity);GO:0006508(proteolysis)	[O] Posttranslational modification, protein turnover, chaperones	K01368	ko04142(Lysosome);ko04145(Phagosome);ko04612(Antigen processing and presentation)	63	42	28	22631	16883	21193	0.88	0.65	0.68	438.58	348.05	354.94	44.33	20235.7	0.74	380.52	-9.90902	9.90902	5.33714e-106	6.03266e-103	yes
comp25832_c0	comp25832_c0_seq1,comp25832_c0_seq2	2406	1936.49	-	-	-	-	-	-	13	8	10	19363	13318	27953	0.08	0.05	0.1	152.49	115.2	182.15	10.33	20211.3	0.08	149.95	-11.9183	11.9183	6.38409e-106	7.05569e-103	yes
comp21435_c0	comp21435_c0_seq1,comp21435_c0_seq2,comp21435_c0_seq3	1284	800.69	nas-15	astacin	GO:0005576(extracellular region);GO:0004222(metalloendopeptidase activity);GO:0008270(zinc ion binding);GO:0006508(proteolysis)	[O] Posttranslational modification, protein turnover, chaperones	K08076	-	34	49	22	30476	21662	27487	0.59	0.91	0.6	609.43	474.38	472.86	35	26541.7	0.7	518.89	-10.6047	10.6047	1.32158e-105	1.42885e-102	yes
comp23421_c0	comp23421_c0_seq1,comp23421_c0_seq2	1299	942.91	-	-	-	-	-	-	698	472	371	163815	121834	144620	8.84	6.31	7.77	2908.01	2317.87	2210.51	513.67	143423	7.64	2478.8	-9.18758	9.18758	2.53376e-105	2.68115e-102	yes
comp21440_c0	comp21440_c0_seq1	1363	1164	fam213a	-	GO:0005576(extracellular region);GO:0016209(antioxidant activity);GO:0016491(oxidoreductase activity)	[S] Function unknown	-	-	64	24	35	39403	35629	56560	0.77	0.3	0.69	554.27	544.97	680.9	41	43864	0.59	593.38	-11.1003	11.1003	6.76696e-105	7.01142e-102	yes
comp18903_c0	comp18903_c0_seq1,comp18903_c0_seq2	560	358.15	-	myeloid/lymphoid or mixed-lineage leukemia protein 1/4	-	-	K09186	-	94	100	53	27074	28042	34983	3.63	4.32	3.38	1228.17	1436.98	1357.92	82.33	30033	3.78	1341.02	-9.56478	9.56478	2.27768e-104	2.3118e-101	yes
comp19310_c0	comp19310_c0_seq1,comp19310_c0_seq2,comp19310_c0_seq3,comp19310_c0_seq4	456	180.27	-	-	-	-	-	-	11	8	5	14733	8564	13598	0.98	0.66	0.61	1308.6	835.72	1024.59	8	12298.3	0.75	1056.3	-11.6138	11.6138	3.78933e-103	3.76917e-100	yes
comp7400_c0	comp7400_c0_seq1	1598	1399	-	-	-	-	-	-	122	68	59	49371	49609	95103	1.21	0.71	0.97	577.83	631.34	952.58	83	64694.3	0.96	720.58	-10.651	10.651	1.71651e-102	1.65742e-99	yes
comp13667_c0	comp13667_c0_seq1	2463	2264	-	tripartite motif-containing protein 25	-	-	K10652	ko04622(RIG-I-like receptor signaling pathway)	124	112	63	26595	24340	35104	0.76	0.73	0.64	192.34	191.41	217.27	99.67	28679.7	0.71	200.34	-9.22609	9.22609	1.73293e-102	1.65742e-99	yes
comp18792_c0	comp18792_c0_seq1	1786	1587	kpna1	-	GO:0005737(cytoplasm);GO:0005643(nuclear pore);GO:0005488(binding);GO:0008565(protein transporter activity);GO:0006606(protein import into nucleus)	[U] Intracellular trafficking, secretion, and vesicular transport	-	-	683	469	209	197695	208613	210852	5.99	4.34	3.03	2039.68	2340.38	1861.77	453.67	205720	4.45	2080.61	-9.97018	9.97018	1.6428e-101	1.54157e-98	yes
comp7253_c0	comp7253_c0_seq1,comp7253_c0_seq2	1472	1241.7	birc5.1-a	baculoviral IAP repeat-containing 5	GO:0032133(chromosome passenger complex);GO:0000775(chromosome, centromeric region);GO:0005737(cytoplasm);GO:0005634(nucleus);GO:0005819(spindle);GO:0046872(metal ion binding);GO:0019901(protein kinase binding);GO:0008536(Ran GTPase binding);GO:0051301(cell division);GO:0007059(chromosome segregation);GO:0007067(mitosis);GO:0051225(spindle assembly)	[D] Cell cycle control, cell division, chromosome partitioning ;[R] General function prediction only	K08731	ko05200(Pathways in cancer);ko05210(Colorectal cancer)	34	38	25	17043	12761	17711	0.38	0.44	0.45	224.11	182.86	199.7	32.33	15838.3	0.42	202.22	-9.95486	9.95486	2.2533e-101	2.07529e-98	yes
comp27371_c0	comp27371_c0_seq1	536	337	-	histone H2B	GO:0005811(lipid particle);GO:0000786(nucleosome);GO:0005634(nucleus);GO:0003677(DNA binding);GO:0006334(nucleosome assembly)	[B] Chromatin structure and dynamics	K11252	ko05322(Systemic lupus erythematosus)	207	212	141	47035	43069	50172	8.55	9.25	9.63	2285.25	2275.39	2086.21	186.67	46758.7	9.14	2215.62	-9.0022	9.0022	3.28624e-101	2.9716e-98	yes
comp21376_c0	comp21376_c0_seq1	897	698	SIK2	-	GO:0005737(cytoplasm);GO:0005524(ATP binding);GO:0000287(magnesium ion binding);GO:0004674(protein serine/threonine kinase activity);GO:0007243(intracellular protein kinase cascade);GO:0046626(regulation of insulin receptor signaling pathway)	-	-	-	15	32	18	29095	19360	24709	0.3	0.67	0.59	682.51	493.82	496.05	21.67	24388	0.52	557.46	-11.1264	11.1264	6.93777e-100	6.16148e-97	yes
comp26507_c0	comp26507_c0_seq1,comp26507_c0_seq2,comp26507_c0_seq3	3452	3178.75	-	-	-	-	-	-	152	145	90	38515	26812	44996	0.67	0.67	0.65	197.56	149.9	197.6	129	36774.3	0.66	181.69	-9.18696	9.18696	9.14615e-100	7.98026e-97	yes
comp26987_c0	comp26987_c0_seq1,comp26987_c0_seq2	2178	1794.07	GGT7	gamma-glutamyltranspeptidase	GO:0016021(integral to membrane);GO:0003840(gamma-glutamyltransferase activity);GO:0006750(glutathione biosynthetic process)	[E] Amino acid transport and metabolism	K00681	ko00430(Taurine and hypotaurine metabolism);ko00450(Selenoamino acid metabolism);ko00460(Cyanoamino acid metabolism);ko00480(Glutathione metabolism);ko00590(Arachidonic acid metabolism)	58	47	19	18453	14851	19096	0.45	0.35	0.27	153.12	133.93	135.87	41.33	17466.7	0.36	140.97	-9.82159	9.82159	1.63757e-99	1.40419e-96	yes
comp7683_c0	comp7683_c0_seq1	426	227	-	-	-	-	-	-	7	3	6	8251	9593	10618	0.43	0.19	0.61	595.15	752.4	655.45	5.33	9487.33	0.41	667.67	-11.7983	11.7983	2.20325e-99	1.85723e-96	yes
comp21824_c0	comp21824_c0_seq1	1244	1045	zar1	-	GO:0005737(cytoplasm);GO:0016020(membrane);GO:0008508(bile acid:sodium symporter activity);GO:0007275(multicellular organismal development)	-	-	-	273	277	156	48247	46017	51889	3.64	3.9	3.44	755.96	784.01	695.8	235.33	48717.7	3.66	745.26	-8.75277	8.75277	2.5667e-98	2.12754e-95	yes
comp13089_c0	comp13089_c0_seq1	1209	1010	Aqp1	aquaporin-1	GO:0016324(apical plasma membrane);GO:0009925(basal plasma membrane);GO:0031526(brush border membrane);GO:0005737(cytoplasm);GO:0070062(extracellular vesicular exosome);GO:0000299(integral to membrane of membrane fraction);GO:0005887(integral to plasma membrane);GO:0031965(nuclear membrane);GO:0042383(sarcolemma);GO:0020003(symbiont-containing vacuole);GO:0051739(ammonia transmembrane transporter…	[G] Carbohydrate transport and metabolism	K09864	ko04964(Proximal tubule bicarbonate reclamation)	62	130	77	124853	113261	123091	0.85	1.89	1.76	2024.05	1996.55	1707.78	89.67	120402	1.5	1909.46	-11.3721	11.3721	1.11696e-97	9.01033e-95	yes
comp7445_c0	comp7445_c0_seq1	1462	1263	-	-	-	-	-	-	138	65	46	34463	25308	36108	1.52	0.76	0.84	446.78	356.76	400.61	83	31959.7	1.04	401.38	-9.69864	9.69864	1.12326e-97	9.01033e-95	yes
comp7366_c0	comp7366_c0_seq1	574	375	s100a1	-	GO:0005737(cytoplasm);GO:0005509(calcium ion binding)	-	-	-	104	79	54	19794	17759	29225	3.86	3.1	3.32	864.26	843.16	1092.07	79	22259.3	3.43	933.16	-9.1841	9.1841	2.37842e-97	1.87759e-94	yes
comp27503_c0	comp27503_c0_seq1	1386	1187	PTP4A3	protein-tyrosine phosphatase	GO:0005769(early endosome);GO:0005886(plasma membrane);GO:0004725(protein tyrosine phosphatase activity);GO:0008138(protein tyrosine/serine/threonine phosphatase activity)	[T] Signal transduction mechanisms	K01104	-	71	28	32	28599	18605	31428	0.83	0.35	0.62	394.5	279.06	371.02	43.67	26210.7	0.6	348.19	-10.2894	10.2894	5.82566e-97	4.52708e-94	yes
comp24914_c0	comp24914_c0_seq1	801	602	-	-	-	-	-	-	155	72	52	29485	27492	32395	3.59	1.76	1.99	801.95	813.08	754.06	93	29790.7	2.45	789.7	-9.44413	9.44413	1.2693e-95	9.7119e-93	yes
comp12672_c0	comp12672_c0_seq1	1460	1261	Stx11	syntaxin 11	GO:0005794(Golgi apparatus);GO:0016020(membrane);GO:0005484(SNAP receptor activity);GO:0006886(intracellular protein transport);GO:0016192(vesicle-mediated transport)	[U] Intracellular trafficking, secretion, and vesicular transport	K08487	ko04130(SNARE interactions in vesicular transport)	12	20	8	9434	9764	13430	0.13	0.23	0.15	122.5	137.86	149.24	13.33	10876	0.17	136.53	-10.6961	10.6961	1.34297e-95	1.01199e-92	yes
comp21620_c0	comp21620_c0_seq1	1392	1193	ZFP36	-	GO:0005737(cytoplasm);GO:0005634(nucleus);GO:0017091(AU-rich element binding);GO:0003677(DNA binding);GO:0008270(zinc ion binding);GO:0006402(mRNA catabolic process);GO:0060213(positive regulation of nuclear-transcribed mRNA poly(A) tail shortening)	[R] General function prediction only	-	-	76	61	32	27071	17209	19373	0.89	0.75	0.62	371.54	256.82	227.55	56.33	21217.7	0.75	285.3	-9.64436	9.64436	1.17571e-94	8.72728e-92	yes
comp19588_c0	comp19588_c0_seq1	1191	992	gtf3a	general transcription factor IIIA	GO:0005634(nucleus);GO:0003677(DNA binding);GO:0003723(RNA binding);GO:0008270(zinc ion binding);GO:0006355(regulation of transcription, DNA-dependent);GO:0006351(transcription, DNA-dependent)	[R] General function prediction only	K09191	-	515	300	339	103510	95571	140436	7.23	4.44	7.87	1708.5	1715.28	1983.78	384.67	113172	6.51	1802.52	-9.21511	9.21511	1.36232e-94	9.96378e-92	yes
comp25200_c0	comp25200_c0_seq1	822	623	-	-	-	-	-	-	4	2	4	11936	6331	13675	0.09	0.05	0.15	313.7	180.93	307.58	3.33	10647.3	0.1	267.4	-12.5813	12.5813	2.54977e-94	1.83783e-91	yes
comp27836_c0	comp27836_c0_seq1	1068	869	grb2	growth factor receptor-binding protein 2	GO:0005154(epidermal growth factor receptor binding);GO:0043560(insulin receptor substrate binding);GO:0008286(insulin receptor signaling pathway);GO:0007126(meiosis);GO:0007275(multicellular organismal development)	[T] Signal transduction mechanisms	K04364	ko04010(MAPK signaling pathway);ko04012(ErbB signaling pathway);ko04013(MAPK signaling pathway - fly);ko04062(Chemokine signaling pathway);ko04320(Dorso-ventral axis formation);ko04510(Focal adhesion);ko04540(Gap junction);ko04630(Jak-STAT signaling pathway);ko04650(Natural killer cell mediated cytotoxicity);ko04660(T cell receptor signaling pathway);ko04662(B cell receptor signaling pathway);ko0…	21	24	6	11479	9349	13254	0.34	0.41	0.16	216.29	191.54	213.72	17	11360.7	0.3	207.18	-10.4586	10.4586	3.71201e-94	2.63733e-91	yes
comp8784_c0	comp8784_c0_seq1	1387	1188	Arhgap11a	glucocorticoid receptor DNA-binding factor 1	GO:0005622(intracellular);GO:0005096(GTPase activator activity);GO:0007165(signal transduction)	[T] Signal transduction mechanisms ;[Z] Cytoskeleton	K05732	ko04510(Focal adhesion);ko04670(Leukocyte transendothelial migration);ko04810(Regulation of actin cytoskeleton)	8	15	17	17687	13113	23164	0.09	0.19	0.33	243.77	196.52	273.23	13.33	17988	0.2	237.84	-11.321	11.321	1.35053e-93	9.46015e-91	yes
comp12206_c0	comp12206_c0_seq1,comp12206_c0_seq2,comp12206_c0_seq3,comp12206_c0_seq4	2011	1662.03	ZP3	-	-	-	-	-	40	36	52	32991	33955	41510	0.36	0.31	0.73	320.27	358.58	341.92	42.67	36152	0.47	340.26	-10.6696	10.6696	1.41808e-92	9.79537e-90	yes
comp7299_c0	comp7299_c0_seq1	2422	2223	Ggt1	gamma-glutamyltranspeptidase	GO:0005615(extracellular space);GO:0005887(integral to plasma membrane);GO:0003840(gamma-glutamyltransferase activity);GO:0007568(aging);GO:0034599(cellular response to oxidative stress);GO:0006750(glutathione biosynthetic process);GO:0031179(peptide modification);GO:0032355(response to estradiol stimulus);GO:0032496(response to lipopolysaccharide);GO:0034612(response to tumor necrosis factor)	[E] Amino acid transport and metabolism	K00681	ko00430(Taurine and hypotaurine metabolism);ko00450(Selenoamino acid metabolism);ko00460(Cyanoamino acid metabolism);ko00480(Glutathione metabolism);ko00590(Arachidonic acid metabolism)	41	6	13	24910	22888	30576	0.26	0.04	0.13	183.48	183.31	192.74	20	26124.7	0.14	186.51	-11.4553	11.4553	3.68509e-92	2.51061e-89	yes
comp20052_c0	comp20052_c0_seq1	1324	1125	med15	-	GO:0005737(cytoplasm);GO:0016592(mediator complex);GO:0001104(RNA polymerase II transcription cofactor activity);GO:0006357(regulation of transcription from RNA polymerase II promoter)	[K] Transcription	-	-	34	52	20	18912	13949	16630	0.42	0.68	0.41	275.25	220.76	207.14	35.33	16497	0.5	234.38	-9.91687	9.91687	2.37457e-91	1.59591e-88	yes
comp26386_c0	comp26386_c0_seq1	2838	2639	Alox15b	arachidonate 15-lipoxygenase (second type) / 8-lipoxygenase (S-type)	GO:0005737(cytoplasm);GO:0050473(arachidonate 15-lipoxygenase activity);GO:0005506(iron ion binding);GO:0016165(lipoxygenase activity);GO:0019370(leukotriene biosynthetic process);GO:0045786(negative regulation of cell cycle);GO:0008285(negative regulation of cell proliferation);GO:0045926(negative regulation of growth)	-	K08022	ko00590(Arachidonic acid metabolism)	270	246	251	112971	92937	185094	1.42	1.37	2.19	700.92	627.01	982.83	255.67	130334	1.66	770.25	-9.9445	9.9445	3.85643e-91	2.55728e-88	yes
comp25932_c0	comp25932_c0_seq1	1433	1234	-	-	-	-	-	-	52	50	26	10745	10145	15299	0.59	0.6	0.49	142.57	146.37	173.73	42.67	12063	0.56	154.22	-9.19503	9.19503	1.1787e-90	7.71338e-88	yes
comp27353_c0	comp27353_c0_seq1	589	390	-	-	-	-	-	-	11	10	16	52960	23441	67607	0.39	0.38	0.94	2223.45	1070.12	2429.14	12.33	48002.7	0.57	1907.57	-12.8359	12.8359	4.67716e-90	3.02096e-87	yes
comp26279_c0	comp26279_c0_seq1	1617	1418	Acnat1	acyl-CoA thioesterase 6	GO:0005777(peroxisome);GO:0016410(N-acyltransferase activity);GO:0016290(palmitoyl-CoA hydrolase activity);GO:0006637(acyl-CoA metabolic process);GO:0006631(fatty acid metabolic process)	-	K11993	-	37	53	56	40723	53087	65084	0.36	0.55	0.91	470.23	666.55	643.17	48.67	52964.7	0.61	593.32	-11.0234	11.0234	1.91907e-89	1.22363e-86	yes
comp27744_c0	comp27744_c0_seq1	2356	2157	Gdf9	growth differentiation factor 9/9B	GO:0005615(extracellular space);GO:0005125(cytokine activity);GO:0008083(growth factor activity);GO:0030308(negative regulation of cell growth);GO:0001555(oocyte growth)	[T] Signal transduction mechanisms	K05498	-	123	74	26	30640	28338	37204	0.79	0.5	0.28	232.59	233.91	241.69	74.33	32060.7	0.52	236.06	-9.90523	9.90523	6.84647e-89	4.31016e-86	yes
comp27142_c0	comp27142_c0_seq1,comp27142_c0_seq2,comp27142_c0_seq3,comp27142_c0_seq4,comp27142_c0_seq5,comp27142_c0_seq6	7443	3980.68	LRP2	low density lipoprotein-related protein 2	GO:0005905(coated pit);GO:0016021(integral to membrane);GO:0005764(lysosome);GO:0005509(calcium ion binding);GO:0004872(receptor activity);GO:0017124(SH3 domain binding);GO:0006486(protein glycosylation);GO:0006898(receptor-mediated endocytosis);GO:0042359(vitamin D metabolic process)	[T] Signal transduction mechanisms	K06233	ko04340(Hedgehog signaling pathway)	143	163	103	31227	37896	31541	0.48	0.54	0.65	128.43	156.31	112.37	136.33	33554.7	0.56	132.37	-8.99089	8.99089	2.74967e-88	1.7094e-85	yes
comp24925_c0	comp24925_c0_seq1,comp24925_c0_seq2	2591	2068.66	Cpne8	-	-	[T] Signal transduction mechanisms	-	-	23	10	20	15575	9933	13872	0.13	0.07	0.33	150.03	103.69	111.58	17.67	13126.7	0.18	121.77	-10.5274	10.5274	7.39695e-88	4.54173e-85	yes
comp26251_c0	comp26251_c0_seq1,comp26251_c0_seq2,comp26251_c0_seq3,comp26251_c0_seq4,comp26251_c0_seq5,comp26251_c0_seq6,comp26251_c0_seq7,comp26251_c0_seq8	1647	1319.12	Tmem144	-	GO:0016021(integral to membrane)	-	-	-	58	30	20	10537	9642	15757	0.64	0.34	0.33	123.65	124.17	155.5	36	11978.7	0.44	134.44	-9.46299	9.46299	8.61004e-88	5.2221e-85	yes
comp26394_c0	comp26394_c0_seq1,comp26394_c0_seq2,comp26394_c0_seq3,comp26394_c0_seq4,comp26394_c0_seq5,comp26394_c0_seq6,comp26394_c0_seq7,comp26394_c0_seq8	2393	2164.18	atp1b3	sodium/potassium-transporting ATPase subunit beta	GO:0016021(integral to membrane);GO:0005391(sodium:potassium-exchanging ATPase activity);GO:0006754(ATP biosynthetic process)	[P] Inorganic ion transport and metabolism	K01540	ko04260(Cardiac muscle contraction);ko04960(Aldosterone-regulated sodium reabsorption);ko04964(Proximal tubule bicarbonate reclamation)	67	54	64	19066.7	16545.7	20602.3	0.43	0.36	0.71	143.66	136.8	133.43	61.67	18738.2	0.5	137.96	-9.22725	9.22725	1.01114e-87	5.99681e-85	yes
comp26984_c0	comp26984_c0_seq1	3781	3582	ZP4	-	GO:0016021(integral to membrane);GO:0005886(plasma membrane);GO:0005578(proteinaceous extracellular matrix);GO:0004872(receptor activity);GO:0007338(single fertilization)	-	-	-	202	97	113	31990	27991	43926	0.79	0.4	0.73	146.23	139.13	171.84	137.33	34635.7	0.64	152.4	-9.01459	9.01459	1.01285e-87	5.99681e-85	yes
comp19472_c0	comp19472_c0_seq1	464	265	-	-	-	-	-	-	91	27	41	25117	20615	28148	4.78	1.5	3.56	1551.9	1385.03	1488.43	53	24626.7	3.28	1475.12	-9.93317	9.93317	2.72829e-86	1.59634e-83	yes
comp27344_c0	comp27344_c0_seq1	1893	1694	-	-	-	-	-	-	1192	489	497	227668	158300	291776	9.8	4.24	6.76	2200.55	1663.75	2413.58	726	225915	6.93	2092.63	-9.35698	9.35698	8.08606e-86	4.67619e-83	yes
comp21676_c0	comp21676_c0_seq1,comp21676_c0_seq2	3842	2130.16	Lrp4	low density lipoprotein-related protein 2	GO:0016021(integral to membrane);GO:0005886(plasma membrane);GO:0005509(calcium ion binding);GO:0005515(protein binding);GO:0004872(receptor activity);GO:0009953(dorsal/ventral pattern formation);GO:0042733(embryonic digit morphogenesis);GO:0006897(endocytosis);GO:0001942(hair follicle development);GO:0001822(kidney development);GO:0042475(odontogenesis of dentine-containing tooth);GO:0009954(pro…	[T] Signal transduction mechanisms	K06233	ko04340(Hedgehog signaling pathway)	2831	2009	981	292235	225138	278004	16.67	13.09	10.1	2744.91	2138.99	2172.79	1940.33	265126	13.29	2352.23	-8.21503	8.21503	1.72154e-85	9.84129e-83	yes
comp25691_c0	comp25691_c0_seq1,comp25691_c0_seq2,comp25691_c0_seq3,comp25691_c0_seq4	4138	1812.07	ZNF658B	KRAB domain-containing zinc finger protein	GO:0005634(nucleus);GO:0003677(DNA binding);GO:0008270(zinc ion binding);GO:0006355(regulation of transcription, DNA-dependent);GO:0006351(transcription, DNA-dependent)	[R] General function prediction only	K09228	-	36	38	34	13465	9049	16688	0.5	0.61	0.7	293.32	218.44	241.46	36	13067.3	0.6	251.07	-9.47633	9.47633	3.29769e-85	1.86372e-82	yes
comp24552_c0	comp24552_c0_seq1,comp24552_c0_seq2	1127	882.92	-	-	-	-	-	-	26	30	10	7944	8368	11561	0.4	0.5	0.26	147.02	167.76	184.13	22	9291	0.39	166.3	-9.78934	9.78934	3.73569e-85	2.08754e-82	yes
comp7397_c0	comp7397_c0_seq1	1827	1628	RDH13	retinol dehydrogenase 13	GO:0005488(binding);GO:0016491(oxidoreductase activity)	[Q] Secondary metabolites biosynthesis, transport and catabolism	K11161	-	1128	845	511	74147	68148	77793	9.65	7.63	7.23	745.73	745.28	669.59	828	73362.7	8.17	720.2	-7.55829	7.55829	6.15587e-85	3.40173e-82	yes
comp12968_c0	comp12968_c0_seq1	205	25.13	-	-	-	-	-	-	11	0	6	6719	5659	7266	6.1	0	5.5	4377.24	4008.8	4051.11	5.67	6548	3.87	4145.72	-11.1953	11.1953	2.37149e-84	1.29608e-81	yes
comp7757_c0	comp7757_c0_seq1	322	123	ACTB	actin beta/gamma 1	GO:0005737(cytoplasm);GO:0005856(cytoskeleton);GO:0005524(ATP binding)	[Z] Cytoskeleton	K05692	ko04145(Phagosome);ko04510(Focal adhesion);ko04520(Adherens junction);ko04530(Tight junction);ko04670(Leukocyte transendothelial migration);ko04745(Phototransduction - fly);ko04810(Regulation of actin cytoskeleton);ko05100(Bacterial invasion of epithelial cells);ko05110(Vibrio cholerae infection);ko05130(Pathogenic Escherichia coli infection);ko05131(Shigellosis);ko05410(Hypertrophic cardiomyopat…	87	37	48	14000	15316.1	18554	9.85	4.42	8.99	1863.66	2217	2113.77	57.33	15956.7	7.75	2064.81	-9.17287	9.17287	6.17739e-84	3.33942e-81	yes
comp26183_c0	comp26183_c0_seq1,comp26183_c0_seq2	2622	2412.82	KIF20B	kinesin family member 20/23	-	[Z] Cytoskeleton	K10402	-	32	13	15	7157	7325	8310	0.18	0.08	0.14	48.51	54	48.22	20	7597.33	0.13	50.24	-9.6376	9.6376	2.23266e-83	1.19397e-80	yes
comp7406_c0	comp7406_c0_seq1	747	548	-	-	-	-	-	-	13	9	6	19906	7266	15632	0.33	0.24	0.25	594.77	236.07	399.72	9.33	14268	0.27	410.19	-11.5998	11.5998	4.23423e-83	2.24027e-80	yes
comp7387_c0	comp7387_c0_seq1	1049	850	Otub2	ubiquitin thioesterase protein OTUB2	GO:0008242(omega peptidase activity);GO:0004843(ubiquitin-specific protease activity);GO:0006520(cellular amino acid metabolic process);GO:0071108(protein K48-linked deubiquitination);GO:0070536(protein K63-linked deubiquitination)	[S] Function unknown	K09603	-	827	723	462	83808	62536	64436	13.55	12.5	12.52	1614.39	1309.88	1062.27	670.67	70260	12.86	1328.85	-7.77565	7.77565	1.03978e-82	5.44343e-80	yes
comp7501_c0	comp7501_c0_seq1	811	612	-	-	-	-	-	-	125.75	47.04	95.18	60421.8	46278.6	61524.8	2.86	1.13	3.58	1616.53	1346.33	1408.72	89.32	56075.1	2.52	1457.19	-10.2873	10.2873	1.10911e-82	5.74589e-80	yes
comp24386_c0	comp24386_c0_seq1	841	642	OXSM	3-oxoacyl-[acyl-carrier-protein] synthase II	GO:0005739(mitochondrion);GO:0004315(3-oxoacyl-[acyl-carrier-protein] synthase activity)	[I] Lipid transport and metabolism ;[Q] Secondary metabolites biosynthesis, transport and catabolism	K09458	ko00061(Fatty acid biosynthesis)	256	129	93	24311	18341	27251	5.55	2.95	3.34	620.03	508.64	594.8	159.33	23301	3.95	574.49	-8.29398	8.29398	3.029e-82	1.55303e-79	yes
comp8123_c0	comp8123_c0_seq1,comp8123_c0_seq2	757	483.54	-	-	-	-	-	-	2	8	3	4636	5299	7052	0.06	0.25	0.14	152.11	187.24	198.58	4.33	5662.33	0.15	179.31	-11.3265	11.3265	4.01989e-82	2.04005e-79	yes
comp11184_c0	comp11184_c0_seq1	637	438	-	-	-	-	-	-	4	3	0	3869	3748	5440	0.13	0.1	0	144.63	152.35	174.04	2.33	4352.33	0.08	157.01	-11.8472	11.8472	7.5407e-82	3.78817e-79	yes
comp7539_c0	comp7539_c0_seq1	831	632	ALPI	alkaline phosphatase	GO:0031225(anchored to membrane);GO:0016021(integral to membrane);GO:0005886(plasma membrane);GO:0004035(alkaline phosphatase activity);GO:0046872(metal ion binding);GO:0016310(phosphorylation)	[P] Inorganic ion transport and metabolism	K01077	ko00361(gamma-Hexachlorocyclohexane degradation);ko00790(Folate biosynthesis);ko02020(Two-component system)	9	18	6	7225	5346	8508	0.2	0.42	0.22	187.18	150.6	188.64	11	7026.33	0.28	175.47	-10.3329	10.3329	9.14125e-82	4.54631e-79	yes
comp25745_c0	comp25745_c0_seq1,comp25745_c0_seq2,comp25745_c0_seq3,comp25745_c0_seq4	2847	2539.34	TPH1	tryptophan 5-monooxygenase	GO:0016597(amino acid binding);GO:0005506(iron ion binding);GO:0004510(tryptophan 5-monooxygenase activity);GO:0009072(aromatic amino acid family metabolic process);GO:0042427(serotonin biosynthetic process)	[E] Amino acid transport and metabolism	K00502	ko00380(Tryptophan metabolism)	198	215	200	49353	33219	49307	1.09	1.25	1.82	317.76	231.36	269.46	204.33	43959.7	1.39	272.86	-8.7112	8.7112	1.71521e-81	8.44597e-79	yes
comp7239_c0	comp7239_c0_seq1	1315	1116	-	-	-	-	-	-	29	33	8	16252	9395	11282	0.36	0.43	0.17	238.44	149.88	141.66	23.33	12309.7	0.32	176.66	-10.14	10.14	1.34519e-79	6.55898e-77	yes
comp19831_c0	comp19831_c0_seq1,comp19831_c0_seq2,comp19831_c0_seq3,comp19831_c0_seq4	723	494.11	COL3A1	collagen, type I/II/III/V/XI, alpha	-	[W] Extracellular structures	K06236	ko04510(Focal adhesion);ko04512(ECM-receptor interaction)	4	15	8	7138	6393	6801	0.11	0.45	0.39	239.02	233.8	195.41	9	6777.33	0.32	222.74	-10.5398	10.5398	2.35059e-79	1.13499e-76	yes
comp12895_c0	comp12895_c0_seq1	958	759	MAP1LC3C	microtubule-associated protein 1 light chain	GO:0000421(autophagic vacuole membrane);GO:0031410(cytoplasmic vesicle);GO:0012505(endomembrane system);GO:0005874(microtubule);GO:0005515(protein binding);GO:0006914(autophagy)	[Z] Cytoskeleton	K10435	-	333	187	210	29195	35797	42023	6.11	3.62	6.37	629.81	839.7	775.84	243.33	35671.7	5.37	748.45	-8.23046	8.23046	1.42627e-78	6.82058e-76	yes
comp21786_c0	comp21786_c0_seq1	1233	1034	CRHBP	-	GO:0005625(soluble fraction);GO:0007565(female pregnancy);GO:0007611(learning or memory);GO:0007165(signal transduction)	-	-	-	51	26	31	7298	6991	9497	0.69	0.37	0.69	115.57	120.38	128.7	36	7928.67	0.58	121.55	-8.81628	8.81628	1.61032e-77	7.62741e-75	yes
comp11459_c0	comp11459_c0_seq1	2214	2015	SLC5A8	solute:Na+ symporter, SSS family	GO:0016324(apical plasma membrane);GO:0016021(integral to membrane);GO:0015293(symporter activity);GO:0006915(apoptosis);GO:0006814(sodium ion transport)	[P] Inorganic ion transport and metabolism	K03307	-	302	224	199	28384	18086	27248	2.09	1.63	2.27	230.64	159.8	189.49	241.67	24572.7	2	193.31	-7.68636	7.68636	3.78841e-77	1.77748e-74	yes
comp21629_c0	comp21629_c0_seq1	2273	2074	-	-	-	-	-	-	601	231	253	67860	58733	60831	4.04	1.64	2.81	535.73	504.19	411	361.67	62474.7	2.83	483.64	-8.53641	8.53641	5.98078e-77	2.77989e-74	yes
comp28780_c0	comp28780_c0_seq1	674	475	LDLRAD2	-	GO:0016021(integral to membrane);GO:0004872(receptor activity)	-	-	-	0	2.61	0	3547.66	2563	3540	0	0.08	0	122.29	96.07	104.43	0.87	3216.89	0.03	107.6	-12.4784	12.4784	1.14149e-76	5.25656e-74	yes
comp26968_c0	comp26968_c0_seq1	984	785	mb	-	GO:0020037(heme binding);GO:0019825(oxygen binding);GO:0005344(oxygen transporter activity)	-	-	-	365	913	332	440505	416764	447067	6.48	17.09	9.74	9188.07	9452.41	7980.48	536.67	434779	11.1	8873.65	-10.6884	10.6884	1.67905e-76	7.66111e-74	yes
comp12564_c0	comp12564_c0_seq1	2098	1899	Tceb3	transcription elongation factor S-II	GO:0016021(integral to membrane);GO:0005634(nucleus);GO:0003677(DNA binding);GO:0006355(regulation of transcription, DNA-dependent);GO:0006351(transcription, DNA-dependent)	[K] Transcription	K03145	-	503	284	176	29570	25573	40038	3.69	2.2	2.13	254.96	239.76	295.44	321	31727	2.67	263.39	-7.73252	7.73252	1.80513e-76	8.16146e-74	yes
comp23667_c0	comp23667_c0_seq1	3222	3023	FGD4	FYVE, RhoGEF and PH domain containing 4	GO:0005856(cytoskeleton);GO:0005829(cytosol);GO:0030175(filopodium);GO:0005794(Golgi apparatus);GO:0030027(lamellipodium);GO:0001726(ruffle);GO:0046872(metal ion binding);GO:0005089(Rho guanyl-nucleotide exchange factor activity);GO:0031267(small GTPase binding);GO:0030036(actin cytoskeleton organization);GO:0006915(apoptosis);GO:0046847(filopodium assembly);GO:0008624(induction of apoptosis by e…	[T] Signal transduction mechanisms	K05723	-	285	284	180	17849	18011	21325	1.31	1.38	1.37	96.68	106.08	98.85	249.67	19061.7	1.35	100.54	-7.29728	7.29728	7.02704e-76	3.14849e-73	yes
comp7714_c0	comp7714_c0_seq1	689	490	-	-	-	-	-	-	1	4	3	3648	3485	3659	0.03	0.12	0.14	121.9	126.63	104.64	2.67	3597.33	0.1	117.72	-11.3426	11.3426	7.59839e-76	3.37409e-73	yes
comp13408_c0	comp13408_c0_seq1	980	781	-	-	-	-	-	-	49	20	39	25392	18983	48013	0.87	0.38	1.15	532.34	432.75	861.46	36	30796	0.8	608.85	-10.6959	10.6959	2.2166e-75	9.7558e-73	yes
comp24642_c0	comp24642_c0_seq1,comp24642_c0_seq2	1661	1364.42	HHLA2	immune costimulatory protein B7-H3	GO:0016021(integral to membrane)	-	K06746	ko04514(Cell adhesion molecules (CAMs))	61	23	54	23156	22974	36394	0.62	0.26	0.93	269.99	293.88	381.47	46	27508	0.6	315.11	-10.1852	10.1852	5.5282e-75	2.41175e-72	yes
comp26015_c0	comp26015_c0_seq1,comp26015_c0_seq2	3445	3215.79	ARMC4	-	GO:0005488(binding)	[S] Function unknown	-	-	24664	28154	17099	20	5	15	107.01	129.14	122.08	0.11	0.03	0.06	23305.7	13.33	119.41	0.07	9.75185	9.75185	3.57614e-74	1.54657e-71	yes
comp7348_c0	comp7348_c0_seq1	1638	1439	-	-	-	-	-	-	81	51	63	68143	31963	120242	0.78	0.52	1.01	775.36	395.47	1170.9	65	73449.3	0.77	780.58	-11.0869	11.0869	7.78686e-74	3.33855e-71	yes
comp8394_c0	comp8394_c0_seq1	515	316	-	-	-	-	-	-	5	1	0	5005	2607	4615	0.22	0.05	0	259.33	146.88	204.65	2	4075.67	0.09	203.62	-11.966	11.966	2.05497e-73	8.7352e-71	yes
comp17705_c0	comp17705_c0_seq1,comp17705_c0_seq2	1837	1548.64	-	-	-	-	-	-	225	299	138	20301	21172	24583	2.04	2.84	2.04	217.19	246.39	225.13	220.67	22018.7	2.31	229.57	-7.69319	7.69319	2.8604e-73	1.20559e-70	yes
comp27072_c0	comp27072_c0_seq1,comp27072_c0_seq2	3533	3224.31	-	-	-	-	-	-	27	41	57	35150	28800	50121	0.11	0.18	0.39	175.63	161.34	212.9	41.67	38023.7	0.23	183.29	-10.7034	10.7034	4.76309e-73	1.99065e-70	yes
comp7373_c0	comp7373_c0_seq1	1026	827	-	-	-	-	-	-	1577	1362	1115	79714	68698	83422	26.56	24.2	31.05	1578.24	1478.97	1413.52	1351.33	77278	27.27	1490.24	-6.8579	6.8579	1.89177e-72	7.84042e-70	yes
comp27220_c1	comp27220_c1_seq1,comp27220_c1_seq2	385	158.84	ZNF695	KRAB domain-containing zinc finger protein	GO:0005634(nucleus);GO:0003676(nucleic acid binding);GO:0008270(zinc ion binding);GO:0006355(regulation of transcription, DNA-dependent)	[R] General function prediction only	K09228	-	30	29	28	17313	7744	10661	2.44	2.59	4.42	2276.5	1125.19	1436.53	29	11906	3.15	1612.74	-9.66823	9.66823	1.9289e-72	7.92826e-70	yes
comp21811_c0	comp21811_c0_seq1,comp21811_c0_seq2	1197	989.16	-	-	-	-	-	-	3	4	6	9102	5122	16671	0.04	0.06	0.14	150.58	92.14	236.11	4.33	10298.3	0.08	159.61	-12.1052	12.1052	1.96938e-72	8.0283e-70	yes
comp21486_c0	comp21486_c0_seq1	2683	2484	ACE	peptidyl-dipeptidase A	GO:0005768(endosome);GO:0009897(external side of plasma membrane);GO:0005615(extracellular space);GO:0016021(integral to membrane);GO:0005624(membrane fraction);GO:0005886(plasma membrane);GO:0003779(actin binding);GO:0031711(bradykinin receptor binding);GO:0004180(carboxypeptidase activity);GO:0031404(chloride ion binding);GO:0008144(drug binding);GO:0008237(metallopeptidase activity);GO:0008241…	[E] Amino acid transport and metabolism	K01283	ko04614(Renin-angiotensin system);ko05142(Chagas disease);ko05410(Hypertrophic cardiomyopathy (HCM))	66	62	96	43325	26656	47420	0.37	0.37	0.89	285.58	191.06	267.51	74.67	39133.7	0.54	248.05	-9.92703	9.92703	4.1741e-72	1.68776e-69	yes
comp26335_c0	comp26335_c0_seq1	1857	1658	B3GNT6	N-acetyllactosaminide beta-1,3-N-acetylglucosaminyltransferase	GO:0000139(Golgi membrane);GO:0016021(integral to membrane);GO:0047223(beta-1,3-galactosyl-O-glycosyl-glycoprotein beta-1,3-N-acetylglucosaminyltransferase activity);GO:0008378(galactosyltransferase activity);GO:0016269(O-glycan processing, core 3)	[G] Carbohydrate transport and metabolism	K00741	ko00533(Glycosaminoglycan biosynthesis - keratan sulfate);ko00601(Glycosphingolipid biosynthesis - lacto and neolacto series)	326	296	170	18360	14623	25974	2.74	2.62	2.36	181.31	157.03	219.52	264	19652.3	2.57	185.95	-7.26309	7.26309	4.61669e-72	1.85166e-69	yes
comp13603_c0	comp13603_c0_seq1,comp13603_c0_seq2	1300	1092.44	tmem150a	-	GO:0016021(integral to membrane);GO:0005886(plasma membrane)	[S] Function unknown	-	-	228	241	218	26610	19468	25719	2.91	3.25	4.61	399.73	314.82	327.34	229	23932.3	3.59	347.3	-7.683	7.683	1.66432e-71	6.62185e-69	yes
comp25976_c0	comp25976_c0_seq1,comp25976_c0_seq10,comp25976_c0_seq11,comp25976_c0_seq12,comp25976_c0_seq13,comp25976_c0_seq14,comp25976_c0_seq15,comp25976_c0_seq16,comp25976_c0_seq2,comp25976_c0_seq3,comp25976_c0_seq4,comp25976_c0_seq5,comp25976_c0_seq6,comp25976_c0_seq7,comp25976_c0_seq8,comp25976_c0_seq9	1826	1441.48	FBXO15	F-box protein 15	-	-	K10298	-	17755	19638	10278	10	18	20	168.13	196.68	162.24	0.1	0.23	0.18	15890.3	16	175.68	0.17	8.89077	8.89077	1.76776e-71	6.97762e-69	yes
comp7453_c0	comp7453_c0_seq1	2003	1804	cyp2k1	cytochrome P450, family 2, subfamily W	GO:0005789(endoplasmic reticulum membrane);GO:0005792(microsome);GO:0070330(aromatase activity);GO:0009055(electron carrier activity);GO:0020037(heme binding)	[Q] Secondary metabolites biosynthesis, transport and catabolism	K07423	-	282	77	100	53374	37514	71947	2.18	0.63	1.28	484.44	370.24	558.86	153	54278.3	1.36	471.18	-9.56746	9.56746	8.13081e-71	3.18408e-68	yes
comp27031_c0	comp27031_c0_seq1	4051	3852	TIAM1	T-cell lymphoma invasion and metastasis	GO:0005911(cell-cell junction);GO:0005829(cytosol);GO:0005057(receptor signaling protein activity);GO:0005089(Rho guanyl-nucleotide exchange factor activity);GO:0006915(apoptosis);GO:0008624(induction of apoptosis by extracellular signals);GO:0048011(nerve growth factor receptor signaling pathway);GO:0035023(regulation of Rho protein signal transduction);GO:0007264(small GTPase mediated signal tr…	[T] Signal transduction mechanisms	K05731	ko04062(Chemokine signaling pathway);ko04810(Regulation of actin cytoskeleton)	430	239	216	38395	19768	33630	1.55	0.91	1.29	163.2	91.37	122.34	295	30597.7	1.25	125.64	-7.74847	7.74847	1.35283e-70	5.25639e-68	yes
comp8700_c0	comp8700_c0_seq1	322	123	-	-	-	-	-	-	5	3	7	3269	3190	4456	0.57	0.36	1.31	435.16	461.75	507.65	5	3638.33	0.75	468.19	-10.4614	10.4614	1.44322e-70	5.56411e-68	yes
comp21854_c0	comp21854_c0_seq1	780	581	-	-	-	-	-	-	11	36	7	14995	10947	11950	0.26	0.91	0.28	422.58	335.46	288.22	18	12630.7	0.48	348.75	-10.5008	10.5008	1.54592e-70	5.9142e-68	yes
comp21817_c0	comp21817_c0_seq1	1784	1585	OVCH1	protease, serine, 36	GO:0005576(extracellular region);GO:0046872(metal ion binding);GO:0004252(serine-type endopeptidase activity);GO:0006508(proteolysis)	[E] Amino acid transport and metabolism	K09630	-	255	224	170	13575	12165	15339	2.24	2.08	2.47	140.23	136.65	135.61	216.33	13693	2.26	137.5	-7.01317	7.01317	2.52026e-70	9.56815e-68	yes
comp12753_c0	comp12753_c0_seq1	1279	1080	zgc:73324	-	GO:0005743(mitochondrial inner membrane)	[I] Lipid transport and metabolism	-	-	238	95	127	18659	22850	24391	3.07	1.29	2.71	282.88	376.69	316.47	153.33	21966.7	2.36	325.35	-8.22723	8.22723	7.49522e-70	2.82399e-67	yes
comp26659_c0	comp26659_c0_seq1	3920	3721	MYO15A	calpain, invertebrate	GO:0005737(cytoplasm);GO:0016459(myosin complex);GO:0032420(stereocilium);GO:0003779(actin binding);GO:0005524(ATP binding);GO:0005516(calmodulin binding);GO:0003774(motor activity);GO:0007605(sensory perception of sound)	[N] Cell motility	K08585	-	1264	663	426	69481	44989	64143	4.73	2.62	2.64	305.74	215.26	241.55	784.33	59537.7	3.33	254.18	-7.36534	7.36534	1.7194e-69	6.42951e-67	yes
comp8513_c0	comp8513_c0_seq1	1608	1409	-	elongation factor EF-1 alpha subunit	GO:0005737(cytoplasm);GO:0005525(GTP binding);GO:0003924(GTPase activity);GO:0003746(translation elongation factor activity)	[J] Translation, ribosomal structure and biogenesis	K03231	-	335	453	379	50615	44632	49597	3.31	4.73	6.19	588.18	563.97	493.25	389	48281.3	4.74	548.47	-7.92181	7.92181	4.26694e-69	1.58367e-66	yes
comp16680_c0	comp16680_c0_seq1	508	309	-	-	-	-	-	-	5	8	5	5194	3942	3333	0.23	0.38	0.37	275.22	227.13	151.15	6	4156.33	0.33	217.83	-10.4462	10.4462	7.93058e-69	2.92162e-66	yes
comp26103_c0	comp26103_c0_seq1,comp26103_c0_seq2	2967	2756.47	patl2	-	GO:0005737(cytoplasm);GO:0005634(nucleus);GO:0003723(RNA binding);GO:0017148(negative regulation of translation)	-	-	-	791	529	396	31402	23927	27822	4.01	2.83	3.31	186.59	154.57	141.4	572	27717	3.38	160.85	-6.67105	6.67105	1.01869e-68	3.72525e-66	yes
comp13082_c0	comp13082_c0_seq1	1128	929	npc2	-	GO:0005576(extracellular region)	[S] Function unknown	-	-	2284	2191	1487	87590	88511	94915	34.24	34.66	36.86	1543.77	1696.3	1431.68	1987.33	90338.7	35.25	1557.25	-6.54915	6.54915	2.166e-68	7.86306e-66	yes
comp26982_c2	comp26982_c2_seq1	1406	1207	FOXN3	forkhead box protein N	GO:0005634(nucleus);GO:0043565(sequence-specific DNA binding);GO:0003700(sequence-specific DNA binding transcription factor activity);GO:0007049(cell cycle)	[K] Transcription	K09407	-	8836	13615	7015	3	2	4	101.96	165.78	133.83	0.04	0.03	0.05	9822	3	133.86	0.04	10.6268	10.6268	4.49626e-68	1.62041e-65	yes
comp7390_c0	comp7390_c0_seq1	958	759	-	-	-	-	-	-	123.07	31	69	46465	25648	42172	2.26	0.6	2.09	1002.37	601.64	778.59	74.36	38095	1.65	794.2	-10.0317	10.0317	5.05461e-68	1.80853e-65	yes
comp25322_c0	comp25322_c0_seq1,comp25322_c0_seq2	2630	2420.19	-	-	-	-	-	-	177	159	75	9628	12503	12577	1.01	0.96	0.71	64.91	91.68	72.58	137	11569.3	0.89	76.39	-7.5017	7.5017	5.22343e-68	1.85559e-65	yes
comp24479_c0	comp24479_c0_seq1	2145	1946	ldha	L-lactate dehydrogenase	GO:0005737(cytoplasm);GO:0005488(binding);GO:0004459(L-lactate dehydrogenase activity);GO:0006096(glycolysis)	[C] Energy production and conversion	K00016	ko00010(Glycolysis / Gluconeogenesis);ko00270(Cysteine and methionine metabolism);ko00620(Pyruvate metabolism);ko00640(Propanoate metabolism)	2994	2662	1571	94263	111640	125180	21.43	20.1	18.59	793.12	1021.41	901.4	2409	110361	20.04	905.31	-6.58911	6.58911	6.30043e-68	2.22231e-65	yes
comp8258_c0	comp8258_c0_seq1	643	444	-	-	-	-	-	-	24	2.06	18.09	11199.5	11373.3	11032.6	0.75	0.07	0.94	413.01	456.07	348.19	14.72	11201.8	0.59	405.76	-10.5928	10.5928	9.19037e-68	3.21883e-65	yes
comp26893_c0	comp26893_c0_seq1	1089	890	-	-	-	-	-	-	8	13	5	12146	4119	12478	0.13	0.21	0.13	223.45	82.4	196.46	8.67	9581	0.16	167.44	-11.0951	11.0951	2.61381e-67	9.09059e-65	yes
comp27600_c0	comp27600_c0_seq1	2081	1882	aspa	aspartoacylase	GO:0005737(cytoplasm);GO:0005634(nucleus);GO:0019807(aspartoacylase activity);GO:0016788(hydrolase activity, acting on ester bonds);GO:0046872(metal ion binding)	-	K01437	ko00250(Alanine, aspartate and glutamate metabolism);ko00340(Histidine metabolism)	689	428	277	20444	17934	24767	5.1	3.34	3.39	177.86	169.66	184.41	464.67	21048.3	3.94	177.31	-6.59579	6.59579	1.40263e-66	4.84434e-64	yes
comp6721_c0	comp6721_c0_seq1,comp6721_c0_seq2	1586	1351.49	Tcte1	-	-	[R] General function prediction only	-	-	7654	8894	5503	4	4	4	79.43	97.22	93.15	0.05	0.05	0.04	7350.33	4	89.93	0.05	9.78817	9.78817	1.5032e-66	5.15587e-64	yes
comp24409_c3	comp24409_c3_seq1	1124	925	BTG3	-	GO:0005737(cytoplasm);GO:0008285(negative regulation of cell proliferation);GO:0045930(negative regulation of mitotic cell cycle)	[T] Signal transduction mechanisms ;[R] General function prediction only	-	-	53	57	17	9093	6935	6752	0.8	0.91	0.42	160.96	133.48	102.29	42.33	7593.33	0.71	132.24	-8.59999	8.59999	2.30342e-66	7.84646e-64	yes
comp24093_c0	comp24093_c0_seq1,comp24093_c0_seq2	1876	1634.09	SLC3A2	solute carrier family 3, member 2	GO:0016324(apical plasma membrane);GO:0016021(integral to membrane);GO:0042470(melanosome);GO:0003824(catalytic activity);GO:0043169(cation binding);GO:0015175(neutral amino acid transmembrane transporter activity);GO:0005515(protein binding);GO:0005975(carbohydrate metabolic process);GO:0060356(leucine import);GO:0015827(tryptophan transport)	[G] Carbohydrate transport and metabolism	K06519	-	152	115	55	9092	6979	12743	1.26	1.03	0.78	89.09	74.42	106.82	107.33	9604.67	1.02	90.11	-7.56827	7.56827	4.3093e-66	1.45795e-63	yes
comp27481_c0	comp27481_c0_seq1	1355	1156	ABHD5	-	GO:0005829(cytosol);GO:0005811(lipid particle);GO:0003841(1-acylglycerol-3-phosphate O-acyltransferase activity);GO:0030154(cell differentiation);GO:0006631(fatty acid metabolic process);GO:0010891(negative regulation of sequestering of triglyceride);GO:0006654(phosphatidic acid biosynthetic process);GO:0010898(positive regulation of triglyceride catabolic process)	[R] General function prediction only	-	-	852	753	340	29802	33573	35979	10.26	9.57	6.77	422.11	517.08	436.13	648.33	33118	8.87	458.44	-6.78407	6.78407	8.5893e-66	2.88635e-63	yes
comp11054_c0	comp11054_c0_seq1	627	428	-	-	-	-	-	-	0	3	0	3393	1755	4079	0	0.1	0	129.8	73.01	133.55	1	3075.67	0.03	112.12	-12.3874	12.3874	8.86935e-66	2.96046e-63	yes
comp19182_c0	comp19182_c0_seq1	2196	1997	PLEC	plectin	-	-	K10388	-	15074	16346	8772	20	18	34	105.13	120.3	101.15	0.16	0.16	0.24	13397.3	24	108.86	0.19	8.08304	8.08304	1.3548e-65	4.49198e-63	yes
comp28965_c0	comp28965_c0_seq1	395	196	-	-	-	-	-	-	1	1	0	2036	1771	2044	0.07	0.07	0	170.08	160.87	146.13	0.67	1950.33	0.05	159.03	-12.2636	12.2636	1.60165e-65	5.27525e-63	yes
comp26809_c2	comp26809_c2_seq1,comp26809_c2_seq2,comp26809_c2_seq3	2079	1811.05	sebox	paired box protein 3/7	GO:0005634(nucleus);GO:0043565(sequence-specific DNA binding);GO:0003700(sequence-specific DNA binding transcription factor activity);GO:0030154(cell differentiation);GO:0007492(endoderm development);GO:0003007(heart morphogenesis)	[K] Transcription	K09381	-	126	163	60	72776	27240	36650	0.96	1.34	0.75	644.13	261.75	277.62	116.33	45555.3	1.02	394.5	-9.68519	9.68519	1.86264e-65	6.09449e-63	yes
comp18871_c0	comp18871_c0_seq1	1581	1382	LRRC27	protein phosphatase	-	[K] Transcription	K01090	-	8653	11689	5140	4	4	3	87.2	124.31	85.64	0.05	0.05	0.03	8494	3.67	99.05	0.04	10.0856	10.0856	5.16859e-65	1.68009e-62	yes
comp27619_c0	comp27619_c0_seq1	2311	2112	GDF9	growth differentiation factor 9/9B	GO:0005615(extracellular space);GO:0005125(cytokine activity);GO:0008083(growth factor activity)	[T] Signal transduction mechanisms	K05498	-	1327	876	480	37326	42802	57640	8.75	6.1	5.23	289.37	360.82	382.43	894.33	45922.7	6.69	344.21	-6.79282	6.79282	6.81535e-65	2.20101e-62	yes
comp21663_c0	comp21663_c0_seq1,comp21663_c0_seq2,comp21663_c0_seq3,comp21663_c0_seq4	2185	1861.65	RACGAP1	Arf-GAP, Rho-GAP domain, ANK repeat and PH domain-containing protein	GO:0001669(acrosomal vesicle);GO:0032154(cleavage furrow);GO:0005829(cytosol);GO:0005874(microtubule);GO:0030496(midbody);GO:0072686(mitotic spindle);GO:0005634(nucleus);GO:0043014(alpha-tubulin binding);GO:0048487(beta-tubulin binding);GO:0043015(gamma-tubulin binding);GO:0005096(GTPase activator activity);GO:0046872(metal ion binding);GO:0007596(blood coagulation);GO:0000915(cytokinesis, actomy…	[R] General function prediction only	K12490	ko04144(Endocytosis)	331	143	76	24570	22676	21979	2.39	1.1	0.89	209.55	209.5	159.41	183.33	23075	1.46	192.82	-8.15916	8.15916	9.2725e-65	2.97521e-62	yes
comp25512_c0	comp25512_c0_seq1,comp25512_c0_seq2,comp25512_c0_seq3,comp25512_c0_seq4	2775	1945.64	SLC2A9	MFS transporter, SP family, solute carrier family 2 (facilitated glucose transporter), member 9	GO:0016021(integral to membrane);GO:0005886(plasma membrane);GO:0005351(sugar:hydrogen symporter activity);GO:0015758(glucose transport);GO:0046415(urate metabolic process)	[G] Carbohydrate transport and metabolism	K08146	-	22	40	19	5300	4635	8214	0.15	0.24	0.17	61.87	45.77	62.58	27	6049.67	0.19	56.74	-8.80213	8.80213	1.0731e-64	3.42113e-62	yes
comp28042_c0	comp28042_c0_seq1	640	441	-	-	-	-	-	-	22	25	9	4196	4072	3762	0.69	0.83	0.47	155.79	164.4	119.54	18.67	4010	0.66	146.58	-8.83019	8.83019	1.16786e-64	3.6995e-62	yes
comp13144_c0	comp13144_c0_seq1,comp13144_c0_seq2	1162	946.99	MLF1	-	GO:0005737(cytoplasm);GO:0005634(nucleus);GO:0003677(DNA binding);GO:0007050(cell cycle arrest);GO:0002318(myeloid progenitor cell differentiation);GO:0006351(transcription, DNA-dependent)	[S] Function unknown	-	-	25770	45206	15899	5	15	12	378.41	705.42	386.01	0.09	0.29	0.17	28958.3	10.67	489.95	0.18	10.3253	10.3253	1.48453e-64	4.67288e-62	yes
comp24821_c0	comp24821_c0_seq1	1208	1009	-	-	-	-	-	-	83	55	83	10063	9013	12358	1.15	0.8	1.89	163.3	159.04	171.63	73.67	10478	1.28	164.66	-8.11007	8.11007	2.37448e-64	7.4272e-62	yes
comp14221_c0	comp14221_c0_seq1	712	513	-	-	-	-	-	-	2	1	1	4064	1711	3771	0.05	0.03	0.04	129.71	59.38	103.01	1.33	3182	0.04	97.37	-12.0862	12.0862	5.04311e-64	1.56759e-61	yes
comp7340_c0	comp7340_c0_seq1	305	106	-	-	-	-	-	-	15	1	5	3434	2998	3909	1.97	0.14	1.09	530.44	503.56	516.76	7	3447	1.07	516.92	-10.0078	10.0078	5.66415e-64	1.74969e-61	yes
comp21761_c0	comp21761_c0_seq1	2446	2247	AMPD3	AMP deaminase	GO:0005829(cytosol);GO:0003876(AMP deaminase activity);GO:0046872(metal ion binding);GO:0006196(AMP catabolic process);GO:0006144(purine base metabolic process);GO:0009168(purine ribonucleoside monophosphate biosynthetic process);GO:0043101(purine-containing compound salvage)	[F] Nucleotide transport and metabolism	K01490	ko00230(Purine metabolism)	980	440	239	53670	42194	70232	6.07	2.88	2.45	391.09	334.33	437.98	553	55365.3	3.8	387.8	-7.79807	7.79807	1.02276e-63	3.13987e-61	yes
comp27571_c0	comp27571_c0_seq1	1638	1439	PLEC	plectin	GO:0005737(cytoplasm);GO:0005856(cytoskeleton);GO:0030496(midbody);GO:0003779(actin binding)	[Z] Cytoskeleton	K10388	-	794	611	209	45092	34397	46948	7.68	6.24	3.34	513.08	425.58	457.17	538	42145.7	5.75	465.28	-7.43474	7.43474	1.67195e-63	5.10141e-61	yes
comp7411_c0	comp7411_c0_seq1,comp7411_c0_seq2	2229	1984.9	ALDH3B1	aldehyde dehydrogenase (NAD(P)+)	GO:0004028(3-chloroallyl aldehyde dehydrogenase activity);GO:0004030(aldehyde dehydrogenase [NAD(P)+] activity);GO:0006066(alcohol metabolic process);GO:0006081(cellular aldehyde metabolic process);GO:0006629(lipid metabolic process)	[C] Energy production and conversion	K00129	ko00010(Glycolysis / Gluconeogenesis);ko00340(Histidine metabolism);ko00350(Tyrosine metabolism);ko00360(Phenylalanine metabolism);ko00980(Metabolism of xenobiotics by cytochrome P450);ko00982(Drug metabolism - cytochrome P450)	1573	958	796	42105	41162	42229	10.92	7	9.14	341.02	362.18	292.73	1109	41832	9.02	331.98	-6.31507	6.31507	2.47341e-63	7.50078e-61	yes
comp23649_c0	comp23649_c0_seq1	2494	2295	SLC39A12	-	-	[P] Inorganic ion transport and metabolism	-	-	9078	10048	5122	9	8	6	55.09	64.35	51.39	0.06	0.06	0.04	8082.67	7.67	56.94	0.05	8.95895	8.95895	2.75005e-63	8.28916e-61	yes
comp14150_c0	comp14150_c0_seq1	1951	1752	CCDC19	histone-lysine N-methyltransferase SETD2	GO:0005739(mitochondrion);GO:0005625(soluble fraction)	-	K11423	ko00310(Lysine degradation)	20746	28101	10045	32	32	42	164.92	235.73	132.03	0.3	0.33	0.34	19630.7	35.33	177.56	0.32	8.03779	8.03779	3.66431e-63	1.09784e-60	yes
comp19777_c0	comp19777_c0_seq1,comp19777_c0_seq2	3444	3218.4	slc12a9	solute carrier family 12 member 2	GO:0016021(integral to membrane);GO:0005886(plasma membrane);GO:0055085(transmembrane transport)	[E] Amino acid transport and metabolism	K10951	ko05110(Vibrio cholerae infection)	378	575	376	33559	31529	35200	1.62	2.62	2.67	169.42	174.26	153.57	443	33429.3	2.3	165.75	-7.22909	7.22909	5.26429e-63	1.56775e-60	yes
comp7311_c0	comp7311_c0_seq1	1992	1793	-	-	-	-	-	-	428	252	289	18761	15036	21883	3.32	2.07	3.71	171.32	149.3	171.02	323	18560	3.03	163.88	-6.8558	6.8558	6.08205e-63	1.8005e-60	yes
comp7454_c0	comp7454_c0_seq1	1357	1158	-	-	-	-	-	-	121	62	185	166226	164943	181186	1.46	0.79	3.68	2350.36	2535.99	2192.51	122.67	170785	1.98	2359.62	-11.3188	11.3188	8.04937e-63	2.3688e-60	yes
comp23238_c0	comp23238_c0_seq1	2538	2339	-	-	-	-	-	-	148	114	76	6591	6467	7180	0.88	0.72	0.75	46.14	49.23	43.02	112.67	6746	0.78	46.13	-6.97457	6.97457	1.22131e-62	3.57299e-60	yes
comp23229_c0	comp23229_c0_seq1	1765	1566	ZP2	-	GO:0005783(endoplasmic reticulum);GO:0005794(Golgi apparatus);GO:0016021(integral to membrane);GO:0005771(multivesicular body);GO:0005886(plasma membrane);GO:0005578(proteinaceous extracellular matrix);GO:0030141(stored secretory granule);GO:0004872(receptor activity);GO:0006886(intracellular protein transport);GO:0007338(single fertilization)	-	-	-	293	165	189	13310	11401	14012	2.61	1.55	2.78	139.16	129.62	125.38	215.67	12907.7	2.31	131.39	-6.93134	6.93134	1.49055e-62	4.33514e-60	yes
comp22403_c0	comp22403_c0_seq1,comp22403_c0_seq2	3659	3130.62	DSCAM	Down syndrome cell adhesion molecule	GO:0030424(axon);GO:0005576(extracellular region);GO:0030426(growth cone);GO:0005887(integral to plasma membrane);GO:0005624(membrane fraction);GO:0005515(protein binding);GO:0007155(cell adhesion);GO:0070593(dendrite self-avoidance);GO:0007162(negative regulation of cell adhesion);GO:0048842(positive regulation of axon extension involved in axon guidance);GO:0042327(positive regulation of phosph…	[T] Signal transduction mechanisms	K06767	-	154	154	48	11125	10972	10989	0.69	0.71	0.32	65.41	70.07	55.4	118.67	11028.7	0.57	63.63	-7.66847	7.66847	1.62243e-62	4.69126e-60	yes
comp10250_c0	comp10250_c0_seq1	2112	1913	slc7a2	-	GO:0016021(integral to membrane);GO:0015171(amino acid transmembrane transporter activity)	[E] Amino acid transport and metabolism	-	-	180	135	50	10605	8017	10732	1.31	1.04	0.6	90.77	74.61	78.61	121.67	9784.67	0.98	81.33	-7.45969	7.45969	2.19438e-62	6.30839e-60	yes
comp26449_c0	comp26449_c0_seq1,comp26449_c0_seq2	3335	3033.2	Srgap1	SLIT-ROBO Rho GTPase activating protein	GO:0005622(intracellular);GO:0005100(Rho GTPase activator activity);GO:0017048(Rho GTPase binding);GO:0016477(cell migration);GO:0007266(Rho protein signal transduction)	[Z] Cytoskeleton	K07526	ko04360(Axon guidance)	837	518	322	19375	20310	24943	3.84	2.5	2.51	104.1	119.48	115.12	559	21542.7	2.95	112.9	-6.37569	6.37569	3.49696e-62	9.99528e-60	yes
comp23959_c0	comp23959_c0_seq1,comp23959_c0_seq2	2771	2545.95	WDR63	-	-	[Z] Cytoskeleton	-	-	17314	18025	8460	2	8	15	94.02	103.2	75.88	0.01	0.06	0.08	14599.7	8.33	91.03	0.05	9.69955	9.69955	4.48825e-62	1.27554e-59	yes
comp25849_c0	comp25849_c0_seq1	1517	1318	-	-	-	-	-	-	3	0	0	1887	1387	1935	0.03	0	0	23.44	18.74	20.57	1	1736.33	0.01	20.92	-11.6249	11.6249	1.94125e-61	5.48557e-59	yes
comp13271_c0	comp13271_c0_seq1	2045	1846	Asb6	ankyrin repeat and SOCS box protein 6	GO:0005737(cytoplasm);GO:0035556(intracellular signal transduction)	[R] General function prediction only	K10328	-	1854	1460	738	49479	52133	48690	13.99	11.62	9.21	438.87	502.81	369.6	1350.67	50100.7	11.61	437.09	-6.33115	6.33115	2.34863e-61	6.59924e-59	yes
comp12184_c0	comp12184_c0_seq1	380	181	ACT3	actin, other eukaryote	GO:0005737(cytoplasm);GO:0005856(cytoskeleton);GO:0005524(ATP binding)	[Z] Cytoskeleton	K10355	-	36	28	22	3182	3494	3770	2.77	2.27	2.8	287.85	343.69	291.87	28.67	3482	2.61	307.8	-7.97174	7.97174	8.27569e-61	2.31226e-58	yes
comp18767_c0	comp18767_c0_seq1,comp18767_c0_seq2,comp18767_c0_seq3,comp18767_c0_seq4,comp18767_c0_seq5,comp18767_c0_seq6	2099	637.14	-	-	-	-	-	-	9	10	0	4327	2805	3191	0.18	0.2	0	81.93	55.6	53.09	6.33	3441	0.13	63.54	-10.1722	10.1722	8.93485e-61	2.48249e-58	yes
comp12650_c0	comp12650_c0_seq1	1630	1431	Rab15	Ras-related protein Rab-15	GO:0005886(plasma membrane);GO:0005525(GTP binding);GO:0007269(neurotransmitter secretion);GO:0015031(protein transport);GO:0007264(small GTPase mediated signal transduction)	[T] Signal transduction mechanisms ;[U] Intracellular trafficking, secretion, and vesicular transport	K07908	-	635	642	360	18726	20782	31778	6.18	6.59	5.79	214.26	258.56	311.18	545.67	23762	6.19	261.33	-6.48758	6.48758	1.13373e-60	3.13248e-58	yes
comp6878_c0	comp6878_c0_seq1	728	529	-	-	-	-	-	-	4	0	0	3289	1438	2712	0.11	0	0	101.8	48.4	71.84	1.33	2479.67	0.04	74.01	-11.7768	11.7768	1.47725e-60	4.0591e-58	yes
comp27884_c0	comp27884_c0_seq1	965	766	-	-	-	-	-	-	9886	11651	9516	12	4	12	179.75	223.54	286.07	0.26	0.09	0.22	10351	9.33	229.79	0.19	9.14277	9.14277	1.53065e-60	4.18272e-58	yes
comp13013_c0	comp13013_c0_seq1	1125	926	-	-	-	-	-	-	6435	7542	3174	2	0	2	96.78	119.7	78.93	0.04	0	0.03	5717	1.33	98.47	0.02	10.9147	10.9147	1.78973e-60	4.86395e-58	yes
comp24302_c0	comp24302_c0_seq1	6257	6058	DNAH7	dynein heavy chain, axonemal	-	[Z] Cytoskeleton	K10408	ko05016(Huntington's disease)	24740	29080	22681	28	7	10	56.88	70.55	86.21	0.08	0.02	0.02	25500.3	15	71.21	0.04	9.7402	9.7402	2.38946e-60	6.45857e-58	yes
comp23792_c0	comp23792_c0_seq1	516	317	-	-	-	-	-	-	15	16	17	6797	3298	4451	0.66	0.74	1.23	351.08	185.23	196.75	16	4848.67	0.88	244.35	-9.21516	9.21516	4.37419e-60	1.17592e-57	yes
comp10471_c0	comp10471_c0_seq1	2616	2417	AK7	adenylate kinase	GO:0005829(cytosol);GO:0004017(adenylate kinase activity);GO:0005524(ATP binding);GO:0004127(cytidylate kinase activity);GO:0030030(cell projection organization)	[F] Nucleotide transport and metabolism	K00939	ko00230(Purine metabolism)	14787	13636	6227	18	24	16	85.21	82.91	59.33	0.12	0.18	0.09	11550	19.33	75.82	0.13	8.09926	8.09926	4.7735e-60	1.27637e-57	yes
comp26923_c0	comp26923_c0_seq1,comp26923_c0_seq2	1608	571.41	-	-	-	-	-	-	7	3	2	12689	3424	6618	0.09	0.09	0.1	315.08	93.97	140.88	4	7577	0.09	183.31	-11.9039	11.9039	5.37481e-60	1.42947e-57	yes
comp14500_c0	comp14500_c0_seq1	1580	1381	SLBP	-	GO:0005829(cytosol);GO:0071204(histone pre-mRNA 3'end processing complex);GO:0005654(nucleoplasm);GO:0071208(histone pre-mRNA DCP binding);GO:0071207(histone pre-mRNA stem-loop binding);GO:0005515(protein binding);GO:0033260(DNA replication involved in S phase);GO:0006398(histone mRNA 3'-end processing);GO:0006406(mRNA export from nucleus);GO:0033261(regulation of S phase);GO:0006369(termination …	[A] RNA processing and modification	-	-	418	304	110	17487	18666	19009	4.22	3.24	1.83	207.33	240.65	192.88	277.33	18387.3	3.1	213.62	-7.20908	7.20908	5.90796e-60	1.56291e-57	yes
comp13783_c0	comp13783_c0_seq1,comp13783_c0_seq2	1376	1099.66	URH2	purine nucleosidase	GO:0005829(cytosol);GO:0047724(inosine nucleosidase activity);GO:0035251(UDP-glucosyltransferase activity);GO:0045437(uridine nucleosidase activity);GO:0006148(inosine catabolic process);GO:0010150(leaf senescence)	[F] Nucleotide transport and metabolism	K01239	ko00230(Purine metabolism);ko00760(Nicotinate and nicotinamide metabolism)	281	508	304	31458	37599	39551	3.56	6.71	6.32	466.93	612.52	505.92	364.33	36202.7	5.53	528.46	-7.62585	7.62585	7.48818e-60	1.97046e-57	yes
comp7664_c0	comp7664_c0_seq1	2062	1863	WDR16	ubiquitin carboxyl-terminal hydrolase 43	GO:0005737(cytoplasm);GO:0043231(intracellular membrane-bounded organelle);GO:0005515(protein binding)	[R] General function prediction only	K11856	-	19120	29629	12481	6	18	8	142.94	233.73	154.27	0.05	0.17	0.06	20410	10.67	176.98	0.09	9.81044	9.81044	9.14083e-60	2.39268e-57	yes
comp23556_c0	comp23556_c0_seq1,comp23556_c0_seq2,comp23556_c0_seq3,comp23556_c0_seq4	5614	5400.81	PTPRM	protein tyrosine phosphatase, receptor type, M	GO:0005913(cell-cell adherens junction);GO:0005887(integral to plasma membrane);GO:0030027(lamellipodium);GO:0048471(perinuclear region of cytoplasm);GO:0045296(cadherin binding);GO:0005001(transmembrane receptor protein tyrosine phosphatase activity);GO:0007156(homophilic cell adhesion);GO:0016525(negative regulation of angiogenesis);GO:0010596(negative regulation of endothelial cell migration);…	[T] Signal transduction mechanisms	K05693	ko04514(Cell adhesion molecules (CAMs));ko04520(Adherens junction)	982	773	470	22104	19516	21835	2.53	2.1	2	66.93	64.22	56.56	741.67	21151.7	2.21	62.57	-5.91626	5.91626	1.1568e-59	3.01217e-57	yes
comp20799_c0	comp20799_c0_seq1	1133	934	-	-	-	-	-	-	0	6	0	2758	2454	5956	0	0.09	0	48.35	46.78	89.36	2	3722.67	0.03	61.5	-11.7604	11.7604	1.35125e-59	3.50016e-57	yes
comp13146_c0	comp13146_c0_seq1	626	427	-	-	-	-	-	-	21	10	6	3500	3154	7644	0.68	0.34	0.32	134.21	131.51	250.85	12.33	4766	0.45	172.19	-9.64661	9.64661	2.0212e-59	5.20842e-57	yes
comp19232_c0	comp19232_c0_seq1,comp19232_c0_seq2	2096	1876.48	c1galt1a	glycoprotein-N-acetylgalactosamine 3-beta-galactosyltransferase	GO:0016021(integral to membrane);GO:0016263(glycoprotein-N-acetylgalactosamine 3-beta-galactosyltransferase activity);GO:0046872(metal ion binding);GO:0001525(angiogenesis);GO:0001822(kidney development)	[G] Carbohydrate transport and metabolism	K00731	ko00512(O-Glycan biosynthesis)	375	262	213	10330	9078	11989	2.75	2.04	2.6	93.5	87.7	92.16	283.33	10465.7	2.46	91.12	-6.25401	6.25401	2.06743e-59	5.30008e-57	yes
comp12453_c0	comp12453_c0_seq1,comp12453_c0_seq2	2378	2017.5	rab11fip4a	Rab11 family-interacting protein 3/4	GO:0032154(cleavage furrow);GO:0030139(endocytic vesicle);GO:0030496(midbody);GO:0055038(recycling endosome membrane);GO:0030306(ADP-ribosylation factor binding);GO:0005509(calcium ion binding);GO:0042803(protein homodimerization activity);GO:0017137(Rab GTPase binding);GO:0043565(sequence-specific DNA binding);GO:0003700(sequence-specific DNA binding transcription factor activity);GO:0007049(cel…	[D] Cell cycle control, cell division, chromosome partitioning ;[Z] Cytoskeleton	K12485	ko04144(Endocytosis)	2560	2437	2101	99799	72405	100865	18.59	19	25.76	896.6	706.62	775.29	2366	91023	21.12	792.84	-6.25665	6.25665	2.30848e-59	5.88768e-57	yes
comp13454_c0	comp13454_c0_seq1	502	303	-	-	-	-	-	-	2	3	1	1942	1467	1700	0.09	0.15	0.08	104.94	86.2	78.62	2	1703	0.11	89.92	-10.6816	10.6816	2.61107e-59	6.62545e-57	yes
comp24060_c0	comp24060_c0_seq1,comp24060_c0_seq2	3346	3127.44	WDR66	-	GO:0005509(calcium ion binding)	-	-	-	10615	10750	8012	28	26	32	47.59	51.11	58.99	0.15	0.15	0.15	9792.33	28.67	52.56	0.15	7.39953	7.39953	3.79356e-59	9.5771e-57	yes
comp25968_c0	comp25968_c0_seq1	1778	1579	-	-	-	-	-	-	20617	24360	7265	7	14	6	181.85	226.73	105.95	0.07	0.16	0.05	17414	9	171.51	0.09	9.75967	9.75967	3.83426e-59	9.63095e-57	yes
comp12239_c0	comp12239_c0_seq1	2089	1890	depdc7	-	GO:0035556(intracellular signal transduction)	-	-	-	1451	738	509	32952	38794	41525	10.69	5.74	6.2	285.47	365.45	307.87	899.33	37757	7.54	319.6	-6.52216	6.52216	4.18411e-59	1.04569e-56	yes
comp25401_c0	comp25401_c0_seq1,comp25401_c0_seq2,comp25401_c0_seq3,comp25401_c0_seq4,comp25401_c0_seq5,comp25401_c0_seq6	9276	5493.39	Dnah2	dynein heavy chain, axonemal	GO:0035085(cilium axoneme);GO:0005737(cytoplasm);GO:0030286(dynein complex);GO:0005874(microtubule);GO:0005524(ATP binding);GO:0016887(ATPase activity);GO:0003777(microtubule motor activity);GO:0007018(microtubule-based movement)	[Z] Cytoskeleton	K10408	ko05016(Huntington's disease)	143010	109886	54058	391	198	201	382.91	310.84	210.11	0.81	0.59	0.55	102318	263.33	301.29	0.65	7.48438	7.48438	4.41082e-59	1.09684e-56	yes
comp18526_c0	comp18526_c0_seq1	2615	2416	GJC1	gap junction protein, alpha 7	GO:0005922(connexon complex);GO:0016021(integral to membrane)	-	K07616	-	13640	11054	7148	4	14	16	78.63	67.24	68.13	0.03	0.1	0.09	10614	11.33	71.33	0.07	8.79402	8.79402	5.01109e-59	1.23991e-56	yes
comp27080_c0	comp27080_c0_seq1,comp27080_c0_seq2	5323	5047.61	DLEC1	-	GO:0005737(cytoplasm);GO:0008285(negative regulation of cell proliferation)	-	-	-	11342	10342	6187	23	13	12	31.43	30.3	28.4	0.08	0.05	0.03	9290.33	16	30.04	0.05	8.10683	8.10683	6.26278e-59	1.54195e-56	yes
comp25929_c0	comp25929_c0_seq1,comp25929_c0_seq2	1513	1284.36	decr2	2,4-dienoyl-CoA reductase (NADPH2)	GO:0005777(peroxisome);GO:0008670(2,4-dienoyl-CoA reductase (NADPH) activity);GO:0005488(binding)	[R] General function prediction only	K00219	-	1528	1435	1000	39800	49416	46595	16.89	16.52	18.01	514.96	691.79	513.56	1321	45270.3	17.14	573.44	-6.14846	6.14846	8.39051e-59	2.05563e-56	yes
comp25788_c0	comp25788_c0_seq1	2635	2436	LRGUK	guanylate kinase	GO:0005524(ATP binding);GO:0016301(kinase activity)	[T] Signal transduction mechanisms	K00942	ko00230(Purine metabolism)	13731	16924	10687	25	24	13	78.5	102.1	101.02	0.17	0.18	0.07	13780.7	20.67	93.87	0.14	8.3354	8.3354	9.12137e-59	2.22374e-56	yes
comp11597_c0	comp11597_c0_seq1	1428	1229	-	-	-	-	-	-	6145	4830	3175	3	4	2	69.64	57.76	59.49	0.04	0.06	0.02	4716.67	3	62.3	0.04	9.50333	9.50333	9.98953e-59	2.42351e-56	yes
comp23806_c0	comp23806_c0_seq1,comp23806_c0_seq2	1556	1351.32	ak8	adenylate kinase	GO:0005829(cytosol);GO:0004017(adenylate kinase activity);GO:0005524(ATP binding);GO:0008603(cAMP-dependent protein kinase regulator activity);GO:0004127(cytidylate kinase activity);GO:0007165(signal transduction)	-	K00939	ko00230(Purine metabolism)	17675	25385	11913	25	38	49	182.16	276.03	203	0.3	0.5	0.51	18324.3	37.33	220.4	0.44	7.89933	7.89933	1.33526e-58	3.22367e-56	yes
comp12374_c0	comp12374_c0_seq1	1118	919	Cldn4	claudin	GO:0016021(integral to membrane);GO:0005923(tight junction);GO:0042802(identical protein binding);GO:0005198(structural molecule activity);GO:0016338(calcium-independent cell-cell adhesion)	-	K06087	ko04514(Cell adhesion molecules (CAMs));ko04530(Tight junction);ko04670(Leukocyte transendothelial migration)	2	0	2	1494	2541	3479	0.03	0	0.05	26.62	49.23	53.05	1.33	2504.67	0.03	42.97	-11.7436	11.7436	1.50747e-58	3.62186e-56	yes
comp19714_c0	comp19714_c0_seq1	2084	1885	ARHGEF5	neuronal guanine nucleotide exchange factor	GO:0005622(intracellular);GO:0005525(GTP binding);GO:0005089(Rho guanyl-nucleotide exchange factor activity);GO:0035556(intracellular signal transduction);GO:0035023(regulation of Rho protein signal transduction)	[T] Signal transduction mechanisms	K07525	ko04360(Axon guidance)	438	333	437	33023	25447	47734	3.24	2.6	5.34	286.85	240.35	354.85	402.67	35401.3	3.73	294.02	-7.39264	7.39264	2.40174e-58	5.74269e-56	yes
comp21695_c0	comp21695_c0_seq1	2363	2164	PDIA4	protein disulfide isomerase family A, member 4	GO:0005788(endoplasmic reticulum lumen);GO:0042470(melanosome);GO:0009055(electron carrier activity);GO:0003756(protein disulfide isomerase activity);GO:0015035(protein disulfide oxidoreductase activity);GO:0045454(cell redox homeostasis);GO:0006662(glycerol ether metabolic process);GO:0009306(protein secretion)	[O] Posttranslational modification, protein turnover, chaperones	K09582	ko05110(Vibrio cholerae infection)	5268	4212	3611	117746	114414	148674	33.9	28.61	38.42	890.91	941.33	962.73	4363.67	126945	33.64	931.66	-5.88219	5.88219	3.05456e-58	7.26868e-56	yes
comp17550_c0	comp17550_c0_seq1,comp17550_c0_seq2	523	323.52	-	-	-	-	-	-	11	4	0	3572	2578	2363	0.47	0.18	0	180.73	141.86	102.32	5	2837.67	0.22	141.64	-10.2615	10.2615	4.23164e-58	1.00217e-55	yes
comp26269_c0	comp26269_c0_seq1	4380	4181	Mei1	-	GO:0005488(binding);GO:0007141(male meiosis I);GO:0007286(spermatid development)	-	-	-	8213	4628	3168	5	2	4	27.36	16.27	17.45	0.02	0.01	0.01	5336.33	3.67	20.36	0.01	9.37308	9.37308	7.187e-58	1.69402e-55	yes
comp26706_c0	comp26706_c0_seq1,comp26706_c0_seq2,comp26706_c0_seq3,comp26706_c0_seq4	1448	1233.97	-	-	-	-	-	-	99	90	21	21002	9768	14154	1.11	1.07	0.39	275.47	140.6	160.54	70	14974.7	0.86	192.2	-8.88021	8.88021	8.73359e-58	2.04885e-55	yes
comp13285_c0	comp13285_c0_seq1	2891	2692	NCDN	-	GO:0005829(cytosol);GO:0030425(dendrite);GO:0043025(neuronal cell body);GO:0031175(neuron projection development)	[S] Function unknown	-	-	5250	5835	3024	152634	144435	144859	27.16	31.86	25.87	928.37	955.25	754.04	4703	147309	28.3	879.22	-6.03564	6.03564	9.17964e-58	2.14338e-55	yes
comp24725_c0	comp24725_c0_seq1,comp24725_c0_seq2	2160	1885.07	-	-	-	-	-	-	8206	5468	6063	2	6	2	60.21	42.29	73.74	0.02	0.05	0.01	6579	3.33	58.75	0.03	9.88619	9.88619	3.3447e-57	7.77316e-55	yes
comp8473_c0	comp8473_c0_seq1	1962	1763	spata18	-	GO:0005741(mitochondrial outer membrane);GO:0035694(mitochondrial protein catabolic process);GO:0035695(mitochondrion degradation by induced vacuole formation);GO:0006974(response to DNA damage stimulus)	-	-	-	24445	35821	22009	98	48	77	193.11	298.61	287.47	0.91	0.48	0.61	27425	74.33	259.73	0.67	7.5385	7.5385	4.0088e-57	9.27318e-55	yes
comp14630_c1	comp14630_c1_seq1	784	585	ELOVL1	elongation of very long chain fatty acids protein 1	GO:0030176(integral to endoplasmic reticulum membrane);GO:0009922(fatty acid elongase activity);GO:0005515(protein binding);GO:0034625(fatty acid elongation, monounsaturated fatty acid);GO:0019367(fatty acid elongation, saturated fatty acid);GO:0035338(long-chain fatty-acyl-CoA biosynthetic process);GO:0030148(sphingolipid biosynthetic process);GO:0019432(triglyceride biosynthetic process);GO:004…	[I] Lipid transport and metabolism	K10247	-	12	13	11	2201	2356	2375	0.29	0.33	0.43	61.6	71.7	56.89	12	2310.67	0.35	63.4	-8.6014	8.6014	4.32468e-57	9.95758e-55	yes
comp24283_c0	comp24283_c0_seq1,comp24283_c0_seq2	2140	1911.16	FBLN7	Notch	GO:0005578(proteinaceous extracellular matrix);GO:0005509(calcium ion binding);GO:0008201(heparin binding);GO:0007155(cell adhesion)	[T] Signal transduction mechanisms	K02599	ko04320(Dorso-ventral axis formation);ko04330(Notch signaling pathway)	151	132	85	5394	5246	6559	1.08	1	1.01	45.72	48.34	47.68	122.67	5733	1.03	47.25	-6.59958	6.59958	4.76853e-57	1.09289e-54	yes
comp18623_c0	comp18623_c0_seq1	1830	1631	PDHB	pyruvate dehydrogenase E1 component subunit beta	GO:0005759(mitochondrial matrix);GO:0004739(pyruvate dehydrogenase (acetyl-transferring) activity);GO:0006096(glycolysis)	[C] Energy production and conversion	K00162	ko00010(Glycolysis / Gluconeogenesis);ko00020(Citrate cycle (TCA cycle));ko00290(Valine, leucine and isoleucine biosynthesis);ko00620(Pyruvate metabolism);ko00650(Butanoate metabolism)	16488	15767	9957	335522	351663	390169	140.79	142.07	140.58	3368.3	3838.79	3352.16	14070.7	359118	141.15	3519.75	-5.72591	5.72591	4.89981e-57	1.11783e-54	yes
comp28605_c0	comp28605_c0_seq1	1418	1219	-	-	-	-	-	-	4971	6989	3229	2	2	2	56.79	84.26	61	0.03	0.03	0.02	5063	2	67.35	0.03	10.204	10.204	6.22615e-57	1.41393e-54	yes
comp19702_c0	comp19702_c0_seq1,comp19702_c0_seq2	1757	1539.39	SIAE	sialate O-acetylesterase	GO:0005764(lysosome);GO:0004091(carboxylesterase activity);GO:0001681(sialate O-acetylesterase activity)	-	K05970	-	729	653	294	16927	16232	24178	6.61	6.18	4.37	180.19	187.69	219.43	558.67	19112.3	5.72	195.77	-6.18503	6.18503	6.49291e-57	1.46781e-54	yes
comp7850_c0	comp7850_c0_seq1	2203	2004	EFHC1	-	GO:0005930(axoneme);GO:0043025(neuronal cell body);GO:0005509(calcium ion binding);GO:0008022(protein C-terminus binding)	[S] Function unknown	-	-	18024	20168	10698	2	12	18	125.26	147.91	122.93	0.02	0.11	0.13	16296.7	10.67	132.03	0.09	9.5243	9.5243	8.75714e-57	1.97071e-54	yes
comp8203_c0	comp8203_c0_seq1,comp8203_c0_seq2	625	342.49	-	-	-	-	-	-	4983	5940	2565	0	0	2	216.65	265.99	180.32	0	0	0.07	4496	0.67	220.99	0.02	11.4948	11.4948	1.66714e-56	3.73484e-54	yes
comp28376_c0	comp28376_c0_seq1	1822	1623	tmem116	-	GO:0016021(integral to membrane)	[R] General function prediction only	-	-	314	166	100	10137	9365	9061	2.69	1.5	1.42	102.27	102.73	78.23	193.33	9521	1.87	94.41	-6.76436	6.76436	1.85883e-56	4.1456e-54	yes
comp12836_c0	comp12836_c0_seq1	2891	2692	-	-	-	-	-	-	1760	3821	2010	299170	219736	329143	9.11	20.86	17.19	1819.64	1453.28	1713.31	2530.33	282683	15.72	1662.08	-7.775	7.775	2.73109e-56	6.06376e-54	yes
comp25341_c0	comp25341_c0_seq1,comp25341_c0_seq2,comp25341_c0_seq3	1664	1394.45	CLIP1	myosin heavy chain	GO:0003676(nucleic acid binding);GO:0008270(zinc ion binding)	-	K10352	ko04530(Tight junction);ko05416(Viral myocarditis)	7612	17866	13533	2	2	2	76.17	185.32	221.2	0.02	0.02	0.02	13003.7	2	160.9	0.02	11.6885	11.6885	3.35621e-56	7.41857e-54	yes
comp25740_c0	comp25740_c0_seq1,comp25740_c0_seq2	5330	5114.93	Svil	supervillin	GO:0030054(cell junction);GO:0071437(invadopodium);GO:0005886(plasma membrane);GO:0002102(podosome);GO:0007010(cytoskeleton organization)	[Z] Cytoskeleton	K10369	-	1308	754	350	36206	31350	35138	3.55	2.16	1.58	115.78	108.98	96.14	804	34231.3	2.43	106.97	-6.57101	6.57101	4.91846e-56	1.08236e-53	yes
comp10318_c0	comp10318_c0_seq1	2887	2688	CHADL	chondroadherin	GO:0005578(proteinaceous extracellular matrix)	[R] General function prediction only	K06248	ko04510(Focal adhesion);ko04512(ECM-receptor interaction)	341	232	194	9798	7306	10450	1.77	1.27	1.66	59.68	48.39	54.48	255.67	9184.67	1.57	54.18	-6.20908	6.20908	5.0069e-56	1.09697e-53	yes
comp20745_c0	comp20745_c0_seq1,comp20745_c0_seq2,comp20745_c0_seq3	2079	1188.89	DACH1	-	-	[K] Transcription	-	-	975.85	744.02	564.9	18688.9	18172.4	19923.6	10.89	9.08	10.05	474	509.78	438.94	761.59	18928.3	10.01	474.24	-5.69079	5.69079	7.61033e-56	1.66005e-53	yes
comp25019_c0	comp25019_c0_seq1,comp25019_c0_seq2,comp25019_c0_seq3,comp25019_c0_seq4,comp25019_c0_seq5,comp25019_c0_seq6,comp25019_c0_seq7,comp25019_c0_seq8	1468	854.96	-	-	-	-	-	-	289	279	243	11902.5	9270	11822	5	5	6.83	180.76	159.34	151.65	270.33	10998.2	5.61	163.92	-6.34078	6.34078	8.01475e-56	1.74064e-53	yes
comp26807_c0	comp26807_c0_seq1,comp26807_c0_seq2	3222	2950.76	-	-	-	-	-	-	767	403	266	15149	14218	18207	3.58	2.01	2.06	84.03	85.89	86.35	478.67	15858	2.55	85.42	-6.16996	6.16996	2.01319e-55	4.35322e-53	yes
comp7530_c0	comp7530_c0_seq1	1145	946	tbpl2	transcription initiation factor TFIID TATA-box-binding protein	GO:0005634(nucleus);GO:0003677(DNA binding);GO:0009880(embryonic pattern specification);GO:0030097(hemopoiesis);GO:0006355(regulation of transcription, DNA-dependent);GO:0006367(transcription initiation from RNA polymerase II promoter)	[K] Transcription	K03120	ko03022(Basal transcription factors);ko05016(Huntington's disease)	63	45	65	7388	5364	6223	0.93	0.7	1.58	127.87	100.95	92.18	57.67	6325	1.07	107	-7.74245	7.74245	2.17102e-55	4.67418e-53	yes
comp23814_c0	comp23814_c0_seq1,comp23814_c0_seq2,comp23814_c0_seq3,comp23814_c0_seq4,comp23814_c0_seq5,comp23814_c0_seq6,comp23814_c0_seq7,comp23814_c0_seq8	2617	2286.73	Sh2d3c	-	GO:0005737(cytoplasm);GO:0016020(membrane);GO:0005085(guanyl-nucleotide exchange factor activity);GO:0005068(transmembrane receptor protein tyrosine kinase adaptor activity);GO:0007264(small GTPase mediated signal transduction)	-	-	-	727	321	374	21270	15754	21953	4.47	2.08	3.81	147.99	118.79	130.75	474	19659	3.45	132.51	-6.4302	6.4302	4.22577e-55	9.05881e-53	yes
comp7128_c0	comp7128_c0_seq1	2789	2590	EFCC1	platelet glycoprotein IX	-	-	K06263	ko04512(ECM-receptor interaction);ko04640(Hematopoietic cell lineage)	392	336	191	9399	9002	9590	2.11	1.91	1.7	59.42	61.88	51.89	306.33	9330.33	1.91	57.73	-6.01108	6.01108	5.51042e-55	1.1762e-52	yes
comp21474_c0	comp21474_c0_seq1	1460	1261	PABPN1	apoptosis regulator BCL-W	GO:0005737(cytoplasm);GO:0030529(ribonucleoprotein complex);GO:0000166(nucleotide binding);GO:0003723(RNA binding);GO:0006397(mRNA processing)	[A] RNA processing and modification	K02163	-	1976	1353	932	29317	33968	40952	21.82	15.77	17.02	380.67	479.6	455.08	1420.33	34745.7	18.2	438.45	-5.69321	5.69321	7.09714e-55	1.50842e-52	yes
comp22440_c0	comp22440_c0_seq1,comp22440_c0_seq2,comp22440_c0_seq3	1598	578.57	Epas1	hypoxia-inducible factor 2 alpha	GO:0005737(cytoplasm);GO:0003700(sequence-specific DNA binding transcription factor activity);GO:0004871(signal transducer activity);GO:0001525(angiogenesis);GO:0045944(positive regulation of transcription from RNA polymerase II promoter);GO:0001666(response to hypoxia)	[T] Signal transduction mechanisms ;[K] Transcription	K09095	ko05200(Pathways in cancer);ko05211(Renal cell carcinoma)	53.45	18.31	17.57	3192.07	3187.55	4193.49	0.92	0.48	0.68	81.46	98.02	96.09	29.78	3524.37	0.69	91.86	-7.99491	7.99491	7.54715e-55	1.59723e-52	yes
comp27536_c0	comp27536_c0_seq1	1200	1001	acy3.2	aspartoacylase	GO:0016324(apical plasma membrane);GO:0005737(cytoplasm);GO:0016811(hydrolase activity, acting on carbon-nitrogen (but not peptide) bonds, in linear amides);GO:0016788(hydrolase activity, acting on ester bonds);GO:0046872(metal ion binding)	-	K01437	ko00250(Alanine, aspartate and glutamate metabolism);ko00340(Histidine metabolism)	897	502	496	19117	18159	30697	12.48	7.37	11.41	312.7	322.98	429.72	631.67	22657.7	10.42	355.13	-6.19908	6.19908	8.88495e-55	1.87239e-52	yes
comp26287_c0	comp26287_c0_seq1,comp26287_c0_seq2	3629	3401.71	Kiaa1377	-	-	-	-	-	17032	26552	10079	54	50	55	69.57	114.79	68.05	0.27	0.27	0.23	17887.7	53	84.14	0.26	7.33411	7.33411	9.44654e-55	1.98234e-52	yes
comp20268_c0	comp20268_c0_seq1,comp20268_c0_seq2	1342	1136.22	-	-	-	-	-	-	4	0	5	1612	1896	2018	0.05	0	0.1	23.32	29.65	24.98	3	1842	0.05	25.98	-10.2107	10.2107	9.74306e-55	2.03597e-52	yes
comp25701_c0	comp25701_c0_seq1	4058	3859	MDGA2	L1 cell adhesion molecule like protein	GO:0031225(anchored to membrane);GO:0005886(plasma membrane);GO:0021522(spinal cord motor neuron differentiation)	-	K06758	-	8123	10496	4470	16	13	17	29.32	39.97	26.67	0.07	0.06	0.06	7696.33	15.33	31.99	0.06	7.90248	7.90248	9.84964e-55	2.04963e-52	yes
comp25807_c1	comp25807_c1_seq1	471	272	-	actin beta/gamma 1	GO:0005737(cytoplasm);GO:0005856(cytoskeleton);GO:0005524(ATP binding)	[Z] Cytoskeleton	K05692	ko04145(Phagosome);ko04510(Focal adhesion);ko04520(Adherens junction);ko04530(Tight junction);ko04670(Leukocyte transendothelial migration);ko04745(Phototransduction - fly);ko04810(Regulation of actin cytoskeleton);ko05100(Bacterial invasion of epithelial cells);ko05110(Vibrio cholerae infection);ko05130(Pathogenic Escherichia coli infection);ko05131(Shigellosis);ko05410(Hypertrophic cardiomyopat…	73.1	60	119.04	18296.4	19317	21022.3	3.74	3.24	10.08	1101.39	1264.42	1083.02	84.05	19545.3	5.69	1149.61	-8.75281	8.75281	1.34716e-54	2.79166e-52	yes
comp21895_c0	comp21895_c0_seq1,comp21895_c0_seq2,comp21895_c0_seq3	3244	3025.09	GPR137B	-	GO:0005887(integral to plasma membrane);GO:0005624(membrane fraction)	-	-	-	582	371	337	12379.9	11807.9	18581.9	2.67	1.79	2.56	68.23	70.71	87.64	430	14256.6	2.34	75.53	-6.08383	6.08383	1.67203e-54	3.45049e-52	yes
comp16681_c0	comp16681_c0_seq1,comp16681_c0_seq2	1055	547.89	-	-	-	-	-	-	0	2	0	1426	1178	1277	0	0.03	0	57.81	52.15	36.86	0.67	1293.67	0.01	48.94	-11.6618	11.6618	1.80177e-54	3.70286e-52	yes
comp25492_c0	comp25492_c0_seq1	4137	3938	SMC1B	structural maintenance of chromosome 1	GO:0000775(chromosome, centromeric region);GO:0005737(cytoplasm);GO:0030893(meiotic cohesin complex);GO:0005634(nucleus);GO:0005524(ATP binding);GO:0051276(chromosome organization);GO:0007126(meiosis)	[D] Cell cycle control, cell division, chromosome partitioning	K06636	ko04110(Cell cycle);ko04111(Cell cycle - yeast);ko04113(Meiosis - yeast);ko04114(Oocyte meiosis)	14114	15727	16490	35	18	39	49.92	58.69	96.42	0.15	0.08	0.14	15443.7	30.67	68.34	0.12	8.05035	8.05035	1.83149e-54	3.74846e-52	yes
comp19970_c0	comp19970_c0_seq1,comp19970_c0_seq2,comp19970_c0_seq3	1314	746.12	LARP6	-	GO:0005794(Golgi apparatus);GO:0005634(nucleus);GO:0030529(ribonucleoprotein complex);GO:0000166(nucleotide binding);GO:0003723(RNA binding);GO:0006396(RNA processing)	[R] General function prediction only	-	-	5495	7848	2697	0	1	2	94.18	156.73	94.14	0	0.02	0.03	5346.67	1	115.02	0.02	11.1992	11.1992	2.34264e-54	4.77496e-52	yes
comp6917_c0	comp6917_c0_seq1	1001	802	Pacrg	-	GO:0005739(mitochondrion)	[S] Function unknown	-	-	4274	6314	3072	1	2	2	74.22	115.7	88.2	0.02	0.04	0.03	4553.33	1.67	92.71	0.03	10.3153	10.3153	3.13747e-54	6.36893e-52	yes
comp12738_c1	comp12738_c1_seq1	1847	1648	DDAH2	dimethylargininase	GO:0005737(cytoplasm);GO:0016403(dimethylargininase activity);GO:0005515(protein binding);GO:0006916(anti-apoptosis);GO:0006527(arginine catabolic process);GO:0000052(citrulline metabolic process);GO:0006809(nitric oxide biosynthetic process);GO:0007263(nitric oxide mediated signal transduction)	-	K01482	-	1789	1524	1054	29554	27428	35250	15.12	13.59	14.73	293.63	296.32	299.73	1455.67	30744	14.48	296.56	-5.44615	5.44615	3.27914e-54	6.62946e-52	yes
comp12205_c0	comp12205_c0_seq1	911	712	Nme5	nucleoside-diphosphate kinase	GO:0005524(ATP binding);GO:0004550(nucleoside diphosphate kinase activity);GO:0006916(anti-apoptosis);GO:0006241(CTP biosynthetic process);GO:0006183(GTP biosynthetic process);GO:0007275(multicellular organismal development);GO:0000302(response to reactive oxygen species);GO:0007286(spermatid development);GO:0006228(UTP biosynthetic process)	[F] Nucleotide transport and metabolism	K00940	ko00230(Purine metabolism);ko00240(Pyrimidine metabolism)	5098	7528	3847	2	2	6	99.72	155.39	124.42	0.05	0.05	0.12	5491	3.33	126.51	0.07	9.64257	9.64257	3.78385e-54	7.61888e-52	yes
comp19541_c1	comp19541_c1_seq1,comp19541_c1_seq2	2129	1880	TFAP2A	transcription factor AP-2 gamma	GO:0005813(centrosome);GO:0005794(Golgi apparatus);GO:0005634(nucleus);GO:0003682(chromatin binding);GO:0046983(protein dimerization activity);GO:0000978(RNA polymerase II core promoter proximal region sequence-specific DNA binding);GO:0001078(RNA polymerase II core promoter proximal region sequence-specific DNA binding transcription factor activity involved in negative regulation of transcriptio…	[K] Transcription	K09177	-	274	184	103	7839	6271	7281	2.04	1.44	1.25	68.72	59.84	54.64	187	7130.33	1.58	61.07	-6.36232	6.36232	5.83636e-54	1.17042e-51	yes
comp12641_c0	comp12641_c0_seq1,comp12641_c0_seq2	2674	2459.3	MSH5	DNA mismatch repair protein MSH5	GO:0000795(synaptonemal complex);GO:0005524(ATP binding);GO:0008094(DNA-dependent ATPase activity);GO:0030983(mismatched DNA binding);GO:0051026(chiasma assembly);GO:0045143(homologous chromosome segregation);GO:0007136(meiotic prophase II);GO:0006298(mismatch repair);GO:0007131(reciprocal meiotic recombination)	[L] Replication, recombination and repair	K08741	-	7209	10285	7200	1	7	6	40.61	61.17	67.04	0.01	0.05	0.03	8231.33	4.67	56.27	0.03	9.77013	9.77013	5.89572e-54	1.17758e-51	yes
comp14592_c0	comp14592_c0_seq1	2211	2012	svop	MFS transporter, OCT family, solute carrier family 22 (organic anion transporter), member 7	GO:0030054(cell junction);GO:0016021(integral to membrane);GO:0030672(synaptic vesicle membrane);GO:0022857(transmembrane transporter activity)	[R] General function prediction only	K08204	-	94	118	92	5734	6180	9234	0.65	0.86	1.05	46.66	54.69	64.31	101.33	7049.33	0.85	55.22	-7.09386	7.09386	6.03856e-54	1.20129e-51	yes
comp27904_c0	comp27904_c0_seq1	380	181	-	-	-	-	-	-	39	48	31	4122	4460	3384	3	3.9	3.94	372.88	438.71	261.99	39.33	3988.67	3.61	357.86	-7.70526	7.70526	7.68608e-54	1.52295e-51	yes
comp24105_c0	comp24105_c0_seq1	2186	1987	Mapre1	microtubule-associated protein, RP/EB family	GO:0031253(cell projection membrane);GO:0030981(cortical microtubule cytoskeleton);GO:0005881(cytoplasmic microtubule);GO:0005794(Golgi apparatus);GO:0051010(microtubule plus-end binding);GO:0051301(cell division);GO:0007067(mitosis);GO:0031115(negative regulation of microtubule polymerization);GO:0035372(protein localization to microtubule)	[D] Cell cycle control, cell division, chromosome partitioning ;[Z] Cytoskeleton	K10436	-	7025	8303	4995	15	8	7	49.24	61.41	57.89	0.12	0.07	0.05	6774.33	10	56.18	0.08	8.35905	8.35905	9.78636e-54	1.93141e-51	yes
comp23936_c0	comp23936_c0_seq1	2282	2083	unc119b	-	GO:0007399(nervous system development)	[U] Intracellular trafficking, secretion, and vesicular transport ;[T] Signal transduction mechanisms	-	-	12669	16456	4851	2	7	10	84.71	116.11	53.63	0.02	0.06	0.07	11325.3	6.33	84.82	0.05	9.68637	9.68637	1.23312e-53	2.42404e-51	yes
comp13005_c0	comp13005_c0_seq1	396	197	-	-	-	-	-	-	0	1	0	1082	1363	1429	0	0.07	0	89.93	123.18	101.65	0.33	1291.33	0.02	104.92	-12.3984	12.3984	1.60996e-53	3.15235e-51	yes
comp26038_c0	comp26038_c0_seq1,comp26038_c0_seq2	1617	1381.58	-	-	-	-	-	-	5239	7657	4074	2	4	7	51.64	79.87	66.79	0.03	0.06	0.07	5656.67	4.33	66.1	0.05	9.3129	9.3129	2.0281e-53	3.94504e-51	yes
comp18710_c0	comp18710_c0_seq1,comp18710_c0_seq2	1588	1294.99	-	melatonin receptor 1B	GO:0016021(integral to membrane);GO:0005886(plasma membrane);GO:0008502(melatonin receptor activity)	-	K04286	ko04080(Neuroactive ligand-receptor interaction)	54	60	24	3497	2989	5183	0.57	0.69	0.4	43.74	40.45	55.36	46	3889.67	0.55	46.52	-7.45864	7.45864	2.03066e-53	3.94504e-51	yes
comp27420_c0	comp27420_c0_seq1	821	622	PPIF	peptidyl-prolyl cis-trans isomerase A (cyclophilin A)	GO:0005759(mitochondrial matrix);GO:0042277(peptide binding);GO:0003755(peptidyl-prolyl cis-trans isomerase activity);GO:0006457(protein folding)	[O] Posttranslational modification, protein turnover, chaperones	K03767	-	11764	12707	6943	46	48	54	263.41	300.24	257.04	1.21	1.37	1.22	10471.3	49.33	273.56	1.27	6.67187	6.67187	2.32264e-53	4.49472e-51	yes
comp29604_c0	comp29604_c0_seq1	1611	1412	Zmynd10	-	GO:0008270(zinc ion binding)	-	-	-	7996	6223	3678	10	4	2	78.87	64.77	59.98	0.12	0.05	0.02	5965.67	5.33	67.87	0.06	9.01224	9.01224	3.509e-53	6.7642e-51	yes
comp7649_c0	comp7649_c0_seq1	660	461	tctex1d1-a	-	-	[N] Cell motility	-	-	5735	6435	5743	7	2	2	173.26	205.15	286.87	0.25	0.08	0.06	5971	3.67	221.76	0.13	9.66609	9.66609	3.58376e-53	6.88165e-51	yes
comp26081_c0	comp26081_c0_seq1	2496	2297	LRIG3	roundabout, axon guidance receptor 1	GO:0016021(integral to membrane)	[T] Signal transduction mechanisms	K06753	ko04360(Axon guidance)	1121	598	321	21988	24605	25345	6.8	3.83	3.22	156.74	190.71	154.62	680	23979.3	4.62	167.36	-6.2978	6.2978	6.88075e-53	1.31618e-50	yes
comp12339_c0	comp12339_c0_seq1,comp12339_c0_seq2	1386	1170.55	Lrrc51	-	GO:0005737(cytoplasm)	[A] RNA processing and modification	-	-	6283	5520	3177	6	2	10	73.78	68.61	61.79	0.08	0.03	0.14	4993.33	6	68.06	0.08	8.63538	8.63538	9.53978e-53	1.81782e-50	yes
comp27292_c0	comp27292_c0_seq1,comp27292_c0_seq2,comp27292_c0_seq3,comp27292_c0_seq4,comp27292_c0_seq5,comp27292_c0_seq6,comp27292_c0_seq7,comp27292_c0_seq8	1577	512.41	dst2	WNK lysine deficient protein kinase	GO:0005524(ATP binding);GO:0046872(metal ion binding);GO:0004674(protein serine/threonine kinase activity);GO:0006950(response to stress)	-	K08867	-	33835.8	77149.8	80959.9	35	20	22	777.46	1980.81	3134.34	1.16	0.81	0.71	63981.8	25.67	1964.2	0.89	10.407	10.407	1.15348e-52	2.18959e-50	yes
comp22916_c0	comp22916_c0_seq1	2705	2506	IQCA1	fatty acid synthase, animal type	GO:0005524(ATP binding)	[O] Posttranslational modification, protein turnover, chaperones	K00665	ko00061(Fatty acid biosynthesis);ko04910(Insulin signaling pathway)	16266	18420	13117	9	0	14	90.4	108.03	120.53	0.06	0	0.08	15934.3	7.67	106.32	0.05	10.0468	10.0468	1.5842e-52	2.99576e-50	yes
comp14571_c0	comp14571_c0_seq1,comp14571_c0_seq2,comp14571_c0_seq3	2471	2039.82	TMEM45A	-	GO:0016021(integral to membrane)	-	-	-	330	448	241	17130	10483	14487	2.11	3.06	2.79	145.69	94.72	103.91	339.67	14033.3	2.65	114.77	-6.38921	6.38921	2.02928e-52	3.82289e-50	yes
comp25621_c0	comp25621_c0_seq1	2623	2424	NSUN7	-	GO:0008168(methyltransferase activity)	-	-	-	8184	11882	4722	2	6	0	47.02	72.04	44.86	0.01	0.04	0	8262.67	2.67	54.64	0.02	10.4603	10.4603	3.05866e-52	5.74036e-50	yes
comp25569_c0	comp25569_c0_seq1,comp25569_c0_seq2	3805	3248.77	Fzd3	frizzled 3	GO:0016324(apical plasma membrane);GO:0030424(axon);GO:0005737(cytoplasm);GO:0030425(dendrite);GO:0016021(integral to membrane);GO:0032589(neuron projection membrane);GO:0043025(neuronal cell body);GO:0004930(G-protein coupled receptor activity);GO:0030165(PDZ domain binding);GO:0042813(Wnt-activated receptor activity);GO:0017147(Wnt-protein binding);GO:0060070(canonical Wnt receptor signaling pa…	[T] Signal transduction mechanisms	K02329	ko04310(Wnt signaling pathway);ko04916(Melanogenesis);ko05200(Pathways in cancer);ko05217(Basal cell carcinoma)	6860	8952	5193	14	18	17	27.23	38.62	39.32	0.06	0.18	0.07	7001.67	16.33	35.06	0.1	7.70754	7.70754	3.10085e-52	5.79766e-50	yes
comp25820_c0	comp25820_c0_seq1,comp25820_c0_seq2	2326	1542.62	-	-	-	-	-	-	30	31	17	2848	2025	4622	0.45	0.3	0.26	35.36	27.85	51.27	26	3165	0.34	38.16	-7.9413	7.9413	3.84127e-52	7.15511e-50	yes
comp6987_c0	comp6987_c0_seq1	1155	956	-	-	-	-	-	-	22.46	20.88	27.64	2901.93	2800.77	3732.48	0.33	0.32	0.67	49.7	52.16	54.71	23.66	3145.06	0.44	52.19	-8.00375	8.00375	4.55812e-52	8.45871e-50	yes
comp12272_c0	comp12272_c0_seq1	1280	1081	-	-	-	-	-	-	472	291	277	9054	10598	12212	6.08	3.96	5.9	137.14	174.55	158.3	346.67	10621.3	5.31	156.66	-5.9857	5.9857	5.67255e-52	1.04877e-49	yes
comp28109_c0	comp28109_c0_seq1	1093	894	-	-	-	-	-	-	7357	13195	6214	12	6	5	114.61	216.92	160.06	0.22	0.12	0.08	8922	7.67	163.86	0.14	9.14704	9.14704	5.98194e-52	1.10187e-49	yes
comp25448_c0	comp25448_c0_seq1	1415	1216	-	-	-	-	-	-	21293	27922	14802	118	134	116	243.88	337.47	280.3	1.59	1.96	1.34	21339	122.67	287.22	1.63	6.3912	6.3912	1.15245e-51	2.11498e-49	yes
comp21006_c0	comp21006_c0_seq1	939	740	odf3b	-	GO:0005737(cytoplasm)	-	-	-	7428	12774	4693	2	4	9	139.8	253.7	146.04	0.04	0.1	0.17	8298.33	5	179.85	0.1	9.63874	9.63874	1.31916e-51	2.41202e-49	yes
comp25378_c0	comp25378_c0_seq1	2437	2238	SFRP2	secreted frizzled-related protein 2	GO:0005737(cytoplasm);GO:0005886(plasma membrane);GO:0030165(PDZ domain binding);GO:0042813(Wnt-activated receptor activity);GO:0017147(Wnt-protein binding);GO:0006915(apoptosis);GO:0007420(brain development);GO:0060070(canonical Wnt receptor signaling pathway)	[T] Signal transduction mechanisms	K02176	ko04310(Wnt signaling pathway)	149	148	102	4910	6783	9737	0.93	0.97	1.05	35.92	53.96	60.97	133	7143.33	0.98	50.28	-6.76675	6.76675	1.56455e-51	2.85024e-49	yes
comp21865_c0	comp21865_c0_seq1,comp21865_c0_seq2	1888	1678.42	-	crossover junction endonuclease EME1	-	-	K10882	ko03440(Homologous recombination)	769	656	420	12502	12447	14268	6.39	5.73	5.75	121.44	131.53	118.56	615	13072.3	5.96	123.84	-5.47299	5.47299	1.83266e-51	3.32648e-49	yes
comp23566_c0	comp23566_c0_seq1	794	595	-	-	-	-	-	-	178	101	91	7810	4945	5543	4.17	2.49	3.52	214.92	147.97	130.54	123.33	6099.33	3.39	164.48	-6.69615	6.69615	2.04556e-51	3.69941e-49	yes
comp12440_c0	comp12440_c0_seq1	2215	2016	DNAAF1	neurofilament medium polypeptide (neurofilament 3)	GO:0035085(cilium axoneme);GO:0005737(cytoplasm);GO:0000922(spindle pole);GO:0045502(dynein binding);GO:0070286(axonemal dynein complex assembly);GO:0060271(cilium morphogenesis)	-	K04573	ko05014(Amyotrophic lateral sclerosis (ALS))	7102	10032	3149	6	3	2	49.06	73.13	35.97	0.05	0.03	0.01	6761	3.67	52.72	0.03	9.72049	9.72049	2.16654e-51	3.90401e-49	yes
comp21554_c0	comp21554_c0_seq1	513	314	-	-	-	-	-	-	43	31	37	3009	4072	6343	1.91	1.45	2.71	156.9	230.89	283.07	37	4474.67	2.02	223.62	-7.89704	7.89704	2.56411e-51	4.60373e-49	yes
comp20628_c0	comp20628_c0_seq1,comp20628_c0_seq2	2007	1288.82	Pycr2	pyrroline-5-carboxylate reductase	GO:0005737(cytoplasm);GO:0005488(binding);GO:0016616(oxidoreductase activity, acting on the CH-OH group of donors, NAD or NADP as acceptor);GO:0004735(pyrroline-5-carboxylate reductase activity);GO:0006561(proline biosynthetic process)	[E] Amino acid transport and metabolism	K00286	ko00330(Arginine and proline metabolism)	1866	1399	1083	31445	24295	28962	26.91	20.63	24.81	351.91	305.37	294.75	1449.33	28234	24.12	317.34	-5.33383	5.33383	2.7748e-51	4.9641e-49	yes
comp25845_c0	comp25845_c0_seq1,comp25845_c0_seq2,comp25845_c0_seq3,comp25845_c0_seq4	3160	2955.98	Srms	src-related kinase lacking C-terminal regulatory tyrosine and N-terminal myristylation sites	GO:0005524(ATP binding);GO:0004715(non-membrane spanning protein tyrosine kinase activity)	[T] Signal transduction mechanisms	K08895	-	269	157	117	5707	5844	7156	1.27	0.78	0.91	31.71	35.18	33.89	181	6235.67	0.99	33.59	-6.19502	6.19502	2.96495e-51	5.28526e-49	yes
comp24837_c0	comp24837_c0_seq1	435	236	ZNF45	KRAB domain-containing zinc finger protein	GO:0005654(nucleoplasm);GO:0003677(DNA binding);GO:0003700(sequence-specific DNA binding transcription factor activity);GO:0008270(zinc ion binding);GO:0007275(multicellular organismal development)	[R] General function prediction only	K09228	-	2	6	1	1243	1561	2579	0.12	0.37	0.1	86.24	117.76	153.13	3	1794.33	0.2	119.04	-10.1867	10.1867	3.70655e-51	6.58363e-49	yes
comp29467_c0	comp29467_c0_seq1	3434	3235	TTC18	-	GO:0005488(binding)	-	-	-	14293	19229	7316	37	16	40	61.53	87.36	52.08	0.19	0.09	0.17	13612.7	31	66.99	0.15	7.72683	7.72683	4.34802e-51	7.69552e-49	yes
comp24700_c0	comp24700_c0_seq1,comp24700_c0_seq2,comp24700_c0_seq3,comp24700_c0_seq4,comp24700_c0_seq5,comp24700_c0_seq6,comp24700_c0_seq7,comp24700_c0_seq8	2278	1929.26	Cep55	-	GO:0005814(centriole);GO:0032154(cleavage furrow);GO:0030496(midbody);GO:0051301(cell division);GO:0007067(mitosis)	-	-	-	13583	26504	14719	25	8	10	101.3	205.74	182.87	0.22	0.08	0.08	18268.7	14.33	163.3	0.13	9.32462	9.32462	4.61834e-51	8.14211e-49	yes
comp20796_c0	comp20796_c0_seq1	2171	1972	-	-	-	-	-	-	27281.1	28300.8	22387.2	55	73	147	192.67	210.92	261.42	0.46	0.66	1.04	25989.7	91.67	221.67	0.72	7.17381	7.17381	4.63308e-51	8.14211e-49	yes
comp23380_c0	comp23380_c0_seq1,comp23380_c0_seq2,comp23380_c0_seq3	2414	2009.55	PCBP3	-	GO:0005829(cytosol);GO:0005739(mitochondrion);GO:0005634(nucleus);GO:0030529(ribonucleoprotein complex);GO:0003677(DNA binding);GO:0003723(RNA binding);GO:0016071(mRNA metabolic process)	[A] RNA processing and modification ;[R] General function prediction only	-	-	202	125	56	8977	5608	6741	1.3	0.89	0.6	66.78	45.37	42.93	127.67	7108.67	0.93	51.69	-6.93994	6.93994	4.78574e-51	8.38077e-49	yes
comp13914_c0	comp13914_c0_seq1	2503	2304	dnaaf2	-	GO:0005737(cytoplasm)	[S] Function unknown	-	-	16125	23516	11960	32	7	25	97.47	150	119.53	0.23	0.05	0.15	17200.3	21.33	122.33	0.14	8.65126	8.65126	6.64585e-51	1.15974e-48	yes
comp24517_c0	comp24517_c0_seq1	817	618	mid1ip1l	-	GO:0005737(cytoplasm);GO:0005874(microtubule);GO:0005634(nucleus)	-	-	-	1157	1510	658	39280	27496	32941	26.07	35.91	24.52	1040.7	792.14	746.92	1108.33	33239	28.83	859.92	-5.96674	5.96674	9.74352e-51	1.69435e-48	yes
comp25984_c0	comp25984_c0_seq1,comp25984_c0_seq2,comp25984_c0_seq3,comp25984_c0_seq4	1528	1219.55	SSX2IP	synovial sarcoma, X breakpoint 2 interacting protein	GO:0005634(nucleus);GO:0043234(protein complex);GO:0007155(cell adhesion)	-	K06085	ko04520(Adherens junction)	21	23	30	4270	7153	4660	0.24	0.26	0.56	55.01	101.65	52.31	24.67	5361	0.35	69.66	-8.74014	8.74014	1.44899e-50	2.51095e-48	yes
comp23626_c0	comp23626_c0_seq1,comp23626_c0_seq2	2489	2263.62	Trim58	tripartite motif-containing protein 25	GO:0005622(intracellular);GO:0008270(zinc ion binding)	[O] Posttranslational modification, protein turnover, chaperones	K10652	ko04622(RIG-I-like receptor signaling pathway)	181	123	127	5289	7465	7960	1.12	0.8	1.28	38.36	58.88	49.47	143.67	6904.67	1.07	48.9	-6.61391	6.61391	1.53645e-50	2.65325e-48	yes
comp15553_c0	comp15553_c0_seq1	2065	1866	-	-	-	-	-	-	3543	4025	1775	1	0	0	26.44	31.7	21.9	0.01	0	0	3114.33	0.33	26.68	0	11.8026	11.8026	1.63258e-50	2.80951e-48	yes
comp25900_c0	comp25900_c0_seq1,comp25900_c0_seq2,comp25900_c0_seq3,comp25900_c0_seq4,comp25900_c0_seq5,comp25900_c0_seq6	5274	4790.87	Lrrc16b	-	-	[N] Cell motility	-	-	1025	718	439	14011	15526	16427	2.89	2.14	2.08	47.33	57.98	48.14	727.33	15321.3	2.37	51.15	-5.49824	5.49824	1.82317e-50	3.12668e-48	yes
comp14306_c0	comp14306_c0_seq1,comp14306_c0_seq2	2019	1772.1	HSF5	-	GO:0005634(nucleus);GO:0043565(sequence-specific DNA binding);GO:0003700(sequence-specific DNA binding transcription factor activity)	[K] Transcription	-	-	11707	35413	16887	6	12	6	90.86	292.29	216.5	0.06	0.12	0.05	21335.7	8	199.88	0.08	10.369	10.369	4.01568e-50	6.8631e-48	yes
comp12626_c0	comp12626_c0_seq1,comp12626_c0_seq2,comp12626_c0_seq3	2237	1353.29	CLIP1	centromeric protein E	GO:0003676(nucleic acid binding);GO:0008270(zinc ion binding)	-	K11498	-	8214	4129	2392	2	2	6	67.45	35.24	35.19	0.02	0.02	0.05	4911.67	3.33	45.96	0.03	9.35837	9.35837	4.39839e-50	7.49141e-48	yes
comp18455_c0	comp18455_c0_seq1	2908	2709	-	-	-	-	-	-	3824	3167	3029	2	3	2	19.66	17.18	25.75	0.01	0.02	0.01	3340	2.33	20.86	0.01	9.4284	9.4284	6.21636e-50	1.05517e-47	yes
comp26705_c0	comp26705_c0_seq1	2933	2734	Stbd1	cyclic nucleotide gated channel beta 1	GO:0016021(integral to membrane);GO:0030246(carbohydrate binding);GO:0003824(catalytic activity);GO:0005975(carbohydrate metabolic process)	-	K04952	ko04740(Olfactory transduction);ko04744(Phototransduction)	668	292	362	14406	17246	17131	3.4	1.57	3.05	86.28	112.31	87.8	440.67	16261	2.67	95.46	-6.27224	6.27224	8.51882e-50	1.44107e-47	yes
comp22032_c0	comp22032_c0_seq1	990	791	-	-	-	-	-	-	9	11	9	2370	1509	4305	0.16	0.2	0.26	49.06	33.97	76.26	9.67	2728	0.21	53.1	-9.08556	9.08556	1.00581e-49	1.69391e-47	yes
comp13698_c0	comp13698_c0_seq1	1199	1000	cdca9	Borealin	GO:0000775(chromosome, centromeric region);GO:0005634(nucleus);GO:0051301(cell division);GO:0007067(mitosis)	-	K11514	-	453	482	326	9713	12853	13738	6.31	7.08	7.51	159.04	228.84	192.51	420.33	12101.3	6.97	193.46	-5.87895	5.87895	1.00816e-49	1.69391e-47	yes
comp28070_c0	comp28070_c0_seq1	607	408	Efcab2	-	GO:0005509(calcium ion binding)	[T] Signal transduction mechanisms	-	-	6717	8578	2798	8	3	4	229.29	308.99	157.92	0.32	0.13	0.14	6031	5	232.07	0.2	9.11796	9.11796	1.3827e-49	2.31539e-47	yes
comp7460_c0	comp7460_c0_seq1,comp7460_c0_seq2	1728	1484.58	LRPAP1	-	GO:0009986(cell surface);GO:0016021(integral to membrane);GO:0005886(plasma membrane);GO:0004873(asialoglycoprotein receptor activity);GO:0008201(heparin binding);GO:0050750(low-density lipoprotein particle receptor binding);GO:0048019(receptor antagonist activity);GO:0051082(unfolded protein binding);GO:0070326(very-low-density lipoprotein particle receptor binding);GO:0032091(negative regulatio…	[O] Posttranslational modification, protein turnover, chaperones ;[U] Intracellular trafficking, secretion, and vesicular transport ;[T] Signal transduction mechanisms ;[I] Lipid transport and metabolism ;[V] Defense mechanisms	-	-	1928	1517	839	25276	22417	26902	17.59	14.59	12.64	306.55	293.34	277.97	1428	24865	14.94	292.62	-5.21426	5.21426	1.73871e-49	2.90178e-47	yes
comp14737_c0	comp14737_c0_seq1	2312	2113	fbxo45	F-box protein 45	-	[R] General function prediction only	K10319	-	518	410	341	9440	8765	10814	3.41	2.85	3.72	73.15	73.85	71.72	423	9673	3.33	72.91	-5.54491	5.54491	2.05574e-49	3.4194e-47	yes
comp23728_c0	comp23728_c0_seq1,comp23728_c0_seq2,comp23728_c0_seq3	2814	1566.24	Gm101	-	GO:0005929(cilium);GO:0019861(flagellum);GO:0005516(calmodulin binding)	-	-	-	10413	10493	5507	33	45	41	79.55	139.92	127.93	0.55	0.67	0.24	8804.33	39.67	115.8	0.49	6.71147	6.71147	3.54557e-49	5.87785e-47	yes
comp28074_c0	comp28074_c0_seq1	1232	1033	-	-	-	-	-	-	15188	16587	6546	43	16	40	204.77	235.99	145.92	0.68	0.28	0.54	12773.7	33	195.56	0.5	7.52434	7.52434	3.65966e-49	6.04683e-47	yes
comp23185_c0	comp23185_c0_seq1	2107	1908	BCL2L13	translation initiation factor eIF-4F	GO:0016021(integral to membrane);GO:0031966(mitochondrial membrane);GO:0005634(nucleus);GO:0008656(caspase activator activity);GO:0006917(induction of apoptosis)	-	K03260	ko05416(Viral myocarditis)	17534	34214	13327	71	73	88	127.99	263.54	160.84	0.61	0.68	0.65	21691.7	77.33	184.12	0.65	7.09722	7.09722	4.06423e-49	6.69306e-47	yes
comp14596_c0	comp14596_c0_seq1,comp14596_c0_seq2,comp14596_c0_seq3,comp14596_c0_seq4	885	559.79	-	-	-	-	-	-	10	0	1	1395	1547	1693	0.3	0	0.04	43.04	52.32	44.57	3.67	1545	0.11	46.64	-9.80028	9.80028	4.3385e-49	7.12115e-47	yes
comp26156_c0	comp26156_c0_seq1,comp26156_c0_seq2	1772	882.92	-	-	-	-	-	-	245	142	150	7025	6741	6248	3.79	2.38	3.15	123.46	143.89	82.82	179	6671.33	3.11	116.72	-6.27206	6.27206	4.7667e-49	7.79826e-47	yes
comp12647_c0	comp12647_c0_seq1	1691	1492	MTHFD2	methylenetetrahydrofolate dehydrogenase (NADP+) / methenyltetrahydrofolate cyclohydrolase	GO:0005739(mitochondrion);GO:0004477(methenyltetrahydrofolate cyclohydrolase activity);GO:0004487(methylenetetrahydrofolate dehydrogenase (NAD+) activity);GO:0009396(folic acid-containing compound biosynthetic process);GO:0006730(one-carbon metabolic process)	[H] Coenzyme transport and metabolism	K01491	ko00630(Glyoxylate and dicarboxylate metabolism);ko00670(One carbon pool by folate)	611	849	724	28056	33639	34299	5.7	8.36	11.17	307.89	401.42	322.14	728	31998	8.41	343.82	-6.42251	6.42251	6.03667e-49	9.84354e-47	yes
comp24564_c0	comp24564_c0_seq1	3814	3615	-	-	-	-	-	-	4155	4977	2701	82736	65128	91900	16.01	20.23	17.21	374.74	320.76	356.23	3944.33	79921.3	17.82	350.58	-5.37312	5.37312	6.13241e-49	9.96698e-47	yes
comp8487_c0	comp8487_c0_seq1	1333	1134	-	-	-	-	-	-	72.67	60.29	34.35	3059.72	2357.68	2874.15	0.89	0.78	0.7	44.18	37.02	35.52	55.77	2763.85	0.79	38.91	-6.7077	6.7077	6.40578e-49	1.03774e-46	yes
comp30166_c0	comp30166_c0_seq1	1524	1325	-	-	-	-	-	-	14.67	18.46	2.18	3333	2293.27	6481.78	0.15	0.2	0.04	41.19	30.81	68.55	11.77	4036.02	0.13	46.85	-9.49272	9.49272	7.54231e-49	1.21789e-46	yes
comp27052_c0	comp27052_c0_seq1,comp27052_c0_seq2,comp27052_c0_seq3,comp27052_c0_seq4,comp27052_c0_seq5,comp27052_c0_seq6,comp27052_c0_seq7	4256	3361.25	ABCC11	ATP-binding cassette, subfamily C (CFTR/MRP), member 12	GO:0016021(integral to membrane);GO:0005524(ATP binding);GO:0042626(ATPase activity, coupled to transmembrane movement of substances)	[Q] Secondary metabolites biosynthesis, transport and catabolism	K05672	ko02010(ABC transporters)	435	436	101	27536	19049	21770	2.49	1.6	0.92	156.95	92.6	109.2	324	22785	1.67	119.58	-7.29122	7.29122	9.17728e-49	1.4771e-46	yes
comp26219_c0	comp26219_c0_seq1,comp26219_c0_seq2,comp26219_c0_seq3	3389	3165.85	DNAH6	-	-	-	-	-	11398	16793	9166	17	36	22	50.21	78.27	66.96	0.09	0.2	0.1	12452.3	25	65.15	0.13	7.90833	7.90833	9.58324e-49	1.53746e-46	yes
comp14591_c0	comp14591_c0_seq1	1438	1239	ING2	inhibitor of growth protein 5	GO:0016602(CCAAT-binding factor complex);GO:0016580(Sin3 complex);GO:0003682(chromatin binding);GO:0003677(DNA binding);GO:0035064(methylated histone residue binding);GO:0035091(phosphatidylinositol binding);GO:0032403(protein complex binding);GO:0008270(zinc ion binding);GO:0016568(chromatin modification);GO:0045893(positive regulation of transcription, DNA-dependent);GO:0030511(positive regulat…	[B] Chromatin structure and dynamics	K11345	-	936	678	419	12352	15708	15410	10.52	8.04	7.79	163.23	225.72	174.28	677.67	14490	8.78	187.74	-5.51852	5.51852	9.67074e-49	1.54651e-46	yes
comp26710_c1	comp26710_c1_seq1,comp26710_c1_seq2,comp26710_c1_seq3	2168	1176	ANKRD31	BRCA1-associated RING domain protein 1	-	-	K10683	-	5283	4242	3424	13	12	14	77.19	66.16	95.94	0.15	0.17	0.13	4316.33	13	79.76	0.15	7.33331	7.33331	1.29957e-48	2.07156e-46	yes
comp23850_c0	comp23850_c0_seq1	1796	1597	-	-	-	-	-	-	18	10	8	1418	1849	1760	0.16	0.09	0.12	14.54	20.61	15.44	12	1675.67	0.12	16.86	-8.19895	8.19895	1.32902e-48	2.11175e-46	yes
comp23772_c0	comp23772_c0_seq1,comp23772_c0_seq2,comp23772_c0_seq3,comp23772_c0_seq4,comp23772_c0_seq5	2236	1698.04	CRAT	carnitine O-acetyltransferase	GO:0005783(endoplasmic reticulum);GO:0005743(mitochondrial inner membrane);GO:0005777(peroxisome);GO:0004092(carnitine O-acetyltransferase activity);GO:0006631(fatty acid metabolic process);GO:0006810(transport)	[I] Lipid transport and metabolism	K00624	ko04146(Peroxisome)	348	135	136	8972	7199	14481	3.58	1.49	2.14	80.53	72.36	119.37	206.33	10217.3	2.4	90.75	-6.70757	6.70757	1.58475e-48	2.51006e-46	yes
comp13888_c0	comp13888_c0_seq1	1067	868	cyb5d1	-	GO:0020037(heme binding)	[C] Energy production and conversion	-	-	6721	10628	5670	8	0	4	107.84	179.95	150.42	0.15	0	0.06	7673	4	146.07	0.07	9.88342	9.88342	1.82281e-48	2.87795e-46	yes
comp19323_c0	comp19323_c0_seq1,comp19323_c0_seq2	1161	950.95	-	-	-	-	-	-	5054	6741	2462	6	6	4	73.4	103.28	59.32	0.1	0.11	0.06	4752.33	5.33	78.67	0.09	8.6874	8.6874	3.65824e-48	5.75756e-46	yes
comp24974_c0	comp24974_c0_seq1	1600	1401	-	DNA-directed RNA polymerase II subunit A	-	-	K03006	ko00230(Purine metabolism);ko00240(Pyrimidine metabolism);ko03020(RNA polymerase);ko05016(Huntington's disease)	3934	4162	1904	69956	50116	79904	39.11	43.66	31.29	817.58	636.88	799.2	3333.33	66658.7	38.02	751.22	-5.38597	5.38597	4.22503e-48	6.62863e-46	yes
comp7237_c0	comp7237_c0_seq1	2588	2389	FMO5	dimethylaniline monooxygenase (N-oxide forming)	GO:0016021(integral to membrane);GO:0031227(intrinsic to endoplasmic reticulum membrane);GO:0005792(microsome);GO:0050660(flavin adenine dinucleotide binding);GO:0004499(flavin-containing monooxygenase activity);GO:0050661(NADP binding)	[Q] Secondary metabolites biosynthesis, transport and catabolism	K00485	ko00982(Drug metabolism - cytochrome P450)	2656	1579	1014	34155	25312	37347	15.48	9.71	9.77	234.09	188.64	219.06	1749.67	32271.3	11.65	213.93	-5.30496	5.30496	5.05584e-48	7.90715e-46	yes
comp14712_c0	comp14712_c0_seq1	1962	1763	Trim25	tripartite motif-containing protein 25	GO:0005737(cytoplasm);GO:0004842(ubiquitin-protein ligase activity);GO:0008270(zinc ion binding);GO:0045087(innate immune response);GO:0009615(response to virus)	[O] Posttranslational modification, protein turnover, chaperones	K10652	ko04622(RIG-I-like receptor signaling pathway)	392	459.02	177	9493	8610.75	11288.1	3.1	3.83	2.31	88.16	86.96	89.72	342.67	9797.27	3.08	88.28	-5.91915	5.91915	5.40689e-48	8.42966e-46	yes
comp24517_c1	comp24517_c1_seq1	637	438	-	-	-	-	-	-	512	537	378	11376	8788	11588	16.28	18.02	19.87	425.26	357.22	370.73	475.67	10584	18.06	384.4	-5.49022	5.49022	7.23259e-48	1.12408e-45	yes
comp24367_c0	comp24367_c0_seq1	1267	1068	Cenpe	kinesin family member 1/13/14	GO:0000777(condensed chromosome kinetochore);GO:0005737(cytoplasm);GO:0005819(spindle);GO:0005524(ATP binding);GO:0043515(kinetochore binding);GO:0003777(microtubule motor activity);GO:0019901(protein kinase binding);GO:0008608(attachment of spindle microtubules to kinetochore);GO:0051301(cell division);GO:0045184(establishment of protein localization);GO:0007018(microtubule-based movement);GO:00…	[Z] Cytoskeleton	K10392	-	7643	11125	8066	24	10	12	99.67	153.09	173.91	0.37	0.17	0.16	8944.67	15.33	142.22	0.23	8.20714	8.20714	7.95125e-48	1.23192e-45	yes
comp7884_c0	comp7884_c0_seq1	1298	1099	hdhd2	4-nitrophenyl phosphatase	GO:0016787(hydrolase activity);GO:0046872(metal ion binding)	[R] General function prediction only	K01101	ko00361(gamma-Hexachlorocyclohexane degradation)	2110	1688	1333	39530	82129	76216	26.74	22.57	27.93	588.94	1330.52	971.79	1710.33	65958.3	25.75	963.75	-6.32474	6.32474	9.33667e-48	1.44208e-45	yes
comp24345_c0	comp24345_c0_seq1,comp24345_c0_seq2,comp24345_c0_seq3	3076	2269.76	Lrrc49	-	GO:0005737(cytoplasm);GO:0005874(microtubule)	[T] Signal transduction mechanisms	-	-	9461	8975	4383	22	7	24	48.16	47.49	36.95	0.17	0.06	0.13	7606.33	17.67	44.2	0.12	7.68887	7.68887	1.32398e-47	2.0386e-45	yes
comp22678_c2	comp22678_c2_seq1,comp22678_c2_seq2,comp22678_c2_seq3,comp22678_c2_seq4,comp22678_c2_seq5	2153	1794.2	-	-	-	-	-	-	2824	2122	1618	37144	33200	34546	23.56	19.36	21.54	327.79	315.29	260.37	2188	34963.3	21.49	301.15	-5.05753	5.05753	1.49656e-47	2.29721e-45	yes
comp14355_c0	comp14355_c0_seq1,comp14355_c0_seq2	1248	1040.62	Pgpep1	pyroglutamyl-peptidase	GO:0005829(cytosol);GO:0008234(cysteine-type peptidase activity);GO:0006508(proteolysis)	[O] Posttranslational modification, protein turnover, chaperones	K01304	-	872	796	466	11561	12151	15485	11.66	11.26	10.3	180.87	206.69	207.26	711.33	13065.7	11.07	198.27	-5.26027	5.26027	1.89082e-47	2.89347e-45	yes
comp12703_c0	comp12703_c0_seq1	645	446	-	-	-	-	-	-	0	0	5	3436	1218	3525	0	0	0.26	126.14	48.62	110.75	1.67	2726.33	0.09	95.17	-11.4463	11.4463	2.13999e-47	3.26473e-45	yes
comp7763_c0	comp7763_c0_seq1,comp7763_c0_seq2	884	523.55	-	-	-	-	-	-	47	6	21	4767	8303	8277	0.96	0.13	0.71	127.86	269.95	212.2	24.67	7115.67	0.6	203.34	-9.2623	9.2623	2.21011e-47	3.36139e-45	yes
comp25986_c0	comp25986_c0_seq1	2543	2344	Ankzf1	-	GO:0005622(intracellular);GO:0008270(zinc ion binding)	[R] General function prediction only	-	-	1661	1297	869	18713	19163	28820	9.87	8.13	8.54	130.72	145.56	172.29	1275.67	22232	8.85	149.52	-5.17644	5.17644	2.45794e-47	3.72692e-45	yes
comp24982_c0	comp24982_c0_seq1,comp24982_c0_seq2	1510	1298.61	Rdh10	retinol dehydrogenase 10	GO:0005789(endoplasmic reticulum membrane);GO:0016021(integral to membrane);GO:0005792(microsome);GO:0005488(binding);GO:0052650(NADP-retinol dehydrogenase activity)	[Q] Secondary metabolites biosynthesis, transport and catabolism	K11151	ko00830(Retinol metabolism)	33	42	15	2693	1832	3861	0.35	0.48	0.26	34.29	25.18	41.92	30	2795.33	0.36	33.8	-7.58199	7.58199	2.53883e-47	3.83788e-45	yes
comp24137_c0	comp24137_c0_seq1	3775	3576	HIP1R	huntingtin interacting protein 1	GO:0030665(clathrin coated vesicle membrane);GO:0005905(coated pit);GO:0048471(perinuclear region of cytoplasm);GO:0003779(actin binding);GO:0035091(phosphatidylinositol binding);GO:0006898(receptor-mediated endocytosis)	[Z] Cytoskeleton	K04559	ko05016(Huntington's disease)	1545	942	546	19769	19733	19609	6.02	3.87	3.52	90.52	98.25	76.84	1011	19703.7	4.47	88.54	-5.41596	5.41596	2.66037e-47	4.00942e-45	yes
comp24051_c1	comp24051_c1_seq1,comp24051_c1_seq2	1731	1506.61	aplnrb	apelin receptor	GO:0016021(integral to membrane);GO:0004945(angiotensin type II receptor activity);GO:0060182(apelin receptor activity);GO:0048738(cardiac muscle tissue development);GO:0001702(gastrulation with mouth forming second);GO:0008078(mesodermal cell migration)	[R] General function prediction only	K04174	ko04080(Neuroactive ligand-receptor interaction)	294	135	198	9505	7407	14555	2.73	1.32	3.04	101.61	86.1	133.15	209	10489	2.36	106.95	-6.64022	6.64022	3.4646e-47	5.2057e-45	yes
comp25083_c0	comp25083_c0_seq1,comp25083_c0_seq2,comp25083_c0_seq3,comp25083_c0_seq4	2040	1701.89	PAPOLA	poly(A) polymerase	GO:0005737(cytoplasm);GO:0005654(nucleoplasm);GO:0005524(ATP binding);GO:0000287(magnesium ion binding);GO:0030145(manganese ion binding);GO:0004652(polynucleotide adenylyltransferase activity);GO:0003723(RNA binding);GO:0006378(mRNA polyadenylation);GO:0000398(nuclear mRNA splicing, via spliceosome);GO:0006369(termination of RNA polymerase II transcription)	[A] RNA processing and modification	K00970	ko03018(RNA degradation)	6903	16837	6556	6	2	10	54.89	143.79	87.09	0.06	0.02	0.08	10098.7	6	95.26	0.05	9.71444	9.71444	4.12085e-47	6.17309e-45	yes
comp26105_c0	comp26105_c0_seq1	3639	3440	WDR78	dynein intermediate chain 1, axonemal	-	-	K10409	ko05016(Huntington's disease)	15639	16889	7143	83	50	94	63.32	72.15	47.81	0.4	0.26	0.38	13223.7	75.67	61.09	0.35	6.38096	6.38096	4.21956e-47	6.30197e-45	yes
comp22970_c0	comp22970_c0_seq1,comp22970_c0_seq2,comp22970_c0_seq3,comp22970_c0_seq4,comp22970_c0_seq5,comp22970_c0_seq6,comp22970_c0_seq7,comp22970_c0_seq8	1134	739.32	fgf17	fibroblast growth factor	GO:0005576(extracellular region);GO:0005104(fibroblast growth factor receptor binding);GO:0008083(growth factor activity);GO:0009952(anterior/posterior pattern specification);GO:0030154(cell differentiation);GO:0008543(fibroblast growth factor receptor signaling pathway);GO:0007498(mesoderm development);GO:0007399(nervous system development);GO:0051781(positive regulation of cell division)	[T] Signal transduction mechanisms	K04358	ko04010(MAPK signaling pathway);ko04810(Regulation of actin cytoskeleton);ko05200(Pathways in cancer);ko05218(Melanoma)	4736	2788	1687	0	2	2	79.88	51.79	50.79	0	0.06	0.05	3070.33	1.33	60.82	0.04	9.96359	9.96359	4.35748e-47	6.48846e-45	yes
comp19895_c0	comp19895_c0_seq1	1922	1723	TGFA	transforming growth factor, alpha	GO:0009986(cell surface);GO:0005615(extracellular space);GO:0016021(integral to membrane);GO:0005886(plasma membrane);GO:0005154(epidermal growth factor receptor binding);GO:0008083(growth factor activity);GO:0004708(MAP kinase kinase activity);GO:0004871(signal transducer activity);GO:0000187(activation of MAPK activity);GO:0008283(cell proliferation);GO:0051781(positive regulation of cell divis…	-	K08774	ko04012(ErbB signaling pathway);ko05200(Pathways in cancer);ko05211(Renal cell carcinoma);ko05212(Pancreatic cancer);ko05214(Glioma);ko05215(Prostate cancer);ko05223(Non-small cell lung cancer)	154	66	98	6560	4587	5982	1.24	0.56	1.31	62.34	47.4	48.65	106	5709.67	1.04	52.8	-6.77542	6.77542	4.45315e-47	6.61113e-45	yes
comp23397_c0	comp23397_c0_seq1,comp23397_c0_seq2	1541	1315.63	SPATA22	-	-	-	-	-	6057	5822	5050	20	8	11	63.83	64.4	87.08	0.24	0.11	0.11	5643	13	71.77	0.15	7.76072	7.76072	8.39125e-47	1.24205e-44	yes
comp21805_c0	comp21805_c0_seq1	1716	1517	-	-	-	-	-	-	442	254	317	18538	9255	14427	4.06	2.46	4.81	200.09	108.62	133.27	337.67	14073.3	3.78	147.33	-6.37883	6.37883	9.23016e-47	1.36217e-44	yes
comp29170_c0	comp29170_c0_seq1	1060	861	-	-	-	-	-	-	137	92	52	3057	3658	4349	2.22	1.57	1.39	58.13	75.64	70.78	93.67	3688	1.73	68.18	-6.40334	6.40334	1.07097e-46	1.57584e-44	yes
comp19652_c0	comp19652_c0_seq1	1362	1163	-	-	-	-	-	-	757	950	343	16019	15927	22386	9.07	12.01	6.79	225.53	243.82	269.73	683.33	18110.7	9.29	246.36	-5.80662	5.80662	1.69688e-46	2.48946e-44	yes
comp26572_c1	comp26572_c1_seq1,comp26572_c1_seq2	3761	3520.36	myrip	PH-interacting protein	-	-	K11797	-	335	267	112	6108	7134	8053	1.32	1.11	0.74	28.25	35.99	31.98	238	7098.33	1.06	32.07	-6.02381	6.02381	2.25589e-46	3.29189e-44	yes
comp26732_c0	comp26732_c0_seq1,comp26732_c0_seq2,comp26732_c0_seq3,comp26732_c0_seq4,comp26732_c0_seq5,comp26732_c0_seq6,comp26732_c0_seq7,comp26732_c0_seq8,comp26732_c0_seq9	3495	1921	NTN1	netrin 1	GO:0005515(protein binding);GO:0006915(apoptosis);GO:0007411(axon guidance)	[T] Signal transduction mechanisms	K06843	ko04360(Axon guidance)	484	247	165	7708	7842	8211	3.63	2.07	2.01	44.83	52.88	42.2	298.67	7920.33	2.57	46.64	-5.86157	5.86157	2.25708e-46	3.29189e-44	yes
comp20686_c0	comp20686_c0_seq1	1711	1512	-	-	-	-	-	-	22	9	0	3959	2803	7778	0.2	0.09	0	42.87	33.01	72.08	10.33	4846.67	0.1	49.32	-10.0083	10.0083	2.79146e-46	4.05937e-44	yes
comp17095_c0	comp17095_c0_seq1,comp17095_c0_seq2	1639	1314.16	LHX8	LIM homeobox protein 6/8	GO:0005634(nucleus);GO:0043565(sequence-specific DNA binding);GO:0003700(sequence-specific DNA binding transcription factor activity);GO:0008270(zinc ion binding)	[R] General function prediction only	K09375	-	96	49	40	4147	2883	2888	1.11	0.57	0.75	48.35	36.98	28.68	61.67	3306	0.81	38	-6.84317	6.84317	2.91549e-46	4.22738e-44	yes
comp13562_c0	comp13562_c0_seq1	387	188	-	-	-	-	-	-	4	4	2	1327	3561	5957	0.3	0.31	0.24	115.57	337.24	444.01	3.33	3615	0.28	298.94	-11.0551	11.0551	2.97912e-46	4.30708e-44	yes
comp24704_c0	comp24704_c0_seq1	1272	1073	TRAPPC5	-	GO:0005783(endoplasmic reticulum);GO:0005488(binding);GO:0016192(vesicle-mediated transport)	[U] Intracellular trafficking, secretion, and vesicular transport	-	-	1612	1281	824	18404	15030	22156	20.92	17.55	17.68	280.84	249.39	289.35	1239	18530	18.72	273.19	-4.96092	4.96092	4.01889e-46	5.7935e-44	yes
comp13293_c0	comp13293_c0_seq1	1133	934	zgc:110373	-	-	-	-	-	7235	7110	3132	5	6	18	107.88	111.88	77.22	0.09	0.11	0.27	5825.67	9.67	98.99	0.16	8.16078	8.16078	4.05609e-46	5.83022e-44	yes
comp12426_c0	comp12426_c0_seq1	682	483	-	-	-	-	-	-	2	6	4	1345	1687	1185	0.06	0.18	0.19	45.6	62.19	34.38	4	1405.67	0.14	47.39	-9.44002	9.44002	5.35972e-46	7.68185e-44	yes
comp21449_c0	comp21449_c0_seq1,comp21449_c0_seq2	2447	2139.35	GAD1	glutamate decarboxylase	GO:0004351(glutamate decarboxylase activity);GO:0030170(pyridoxal phosphate binding);GO:0019752(carboxylic acid metabolic process);GO:0042136(neurotransmitter biosynthetic process)	[E] Amino acid transport and metabolism	K01580	ko00250(Alanine, aspartate and glutamate metabolism);ko00410(beta-Alanine metabolism);ko00430(Taurine and hypotaurine metabolism);ko00650(Butanoate metabolism);ko04940(Type I diabetes mellitus)	113	74	27	4735	2956	4814	0.72	0.53	0.3	39.02	26.49	33.93	71.33	4168.33	0.52	33.15	-7.00078	7.00078	6.22846e-46	8.90132e-44	yes
comp27181_c0	comp27181_c0_seq1,comp27181_c0_seq10,comp27181_c0_seq11,comp27181_c0_seq12,comp27181_c0_seq2,comp27181_c0_seq3,comp27181_c0_seq4,comp27181_c0_seq5,comp27181_c0_seq6,comp27181_c0_seq7,comp27181_c0_seq8,comp27181_c0_seq9	1829	1283.78	Cit	laminin, gamma 1	GO:0005737(cytoplasm);GO:0005524(ATP binding);GO:0046872(metal ion binding);GO:0004674(protein serine/threonine kinase activity);GO:0017124(SH3 domain binding);GO:0005083(small GTPase regulator activity);GO:0051301(cell division);GO:0048699(generation of neurons);GO:0035556(intracellular signal transduction);GO:0007067(mitosis)	-	K05635	ko04510(Focal adhesion);ko04512(ECM-receptor interaction);ko05020(Prion diseases);ko05200(Pathways in cancer);ko05222(Small cell lung cancer)	18365	52026	52330	28	23	29	260.47	710.05	1184.44	0.41	0.37	0.32	40907	26.67	718.32	0.37	9.72119	9.72119	6.35108e-46	9.05057e-44	yes
comp14180_c0	comp14180_c0_seq1	2412	2213	-	kinesin family member 1/13/14	-	-	K10392	-	12097	16820	6983	66	60	52	76.13	111.7	72.66	0.49	0.48	0.33	11966.7	59.33	86.83	0.43	6.58003	6.58003	6.58305e-46	9.35432e-44	yes
comp22032_c1	comp22032_c1_seq1	579	380	-	-	-	-	-	-	18	4	2	1919	1370	3013	0.66	0.15	0.12	82.69	64.19	111.11	8	2100.67	0.31	86	-9.13598	9.13598	9.31082e-46	1.31927e-43	yes
comp25439_c0	comp25439_c0_seq1,comp25439_c0_seq2	653	433.84	-	-	-	-	-	-	19	4	7	1470	1617	2895	0.61	0.14	0.36	54.65	65.97	92.42	10	1994	0.37	71.01	-8.69186	8.69186	1.01756e-45	1.43771e-43	yes
comp12676_c0	comp12676_c0_seq1	1824	1625	Bmp7	bone morphogenetic protein 5/6/7/8	GO:0005615(extracellular space);GO:0005125(cytokine activity);GO:0008083(growth factor activity);GO:0007411(axon guidance);GO:0030509(BMP signaling pathway);GO:0060445(branching involved in salivary gland morphogenesis);GO:0048754(branching morphogenesis of a tube);GO:0051216(cartilage development);GO:0048596(embryonic camera-type eye morphogenesis);GO:0030326(embryonic limb morphogenesis);GO:000…	[T] Signal transduction mechanisms	K04663	ko04060(Cytokine-cytokine receptor interaction);ko04340(Hedgehog signaling pathway);ko04350(TGF-beta signaling pathway)	419	210	88	10655	9206	10023	3.59	1.9	1.25	107.36	100.86	86.43	239	9961.33	2.25	98.22	-6.56631	6.56631	1.07635e-45	1.51646e-43	yes
comp7341_c0	comp7341_c0_seq1	722	523	-	-	-	-	-	-	55	118	87	8589	6196	7264	1.46	3.32	3.83	268.9	210.93	194.63	86.67	7349.67	2.87	224.82	-7.34865	7.34865	1.49883e-45	2.10573e-43	yes
comp20935_c0	comp20935_c0_seq1,comp20935_c0_seq2	543	313.28	SPA17	-	GO:0016020(membrane);GO:0008603(cAMP-dependent protein kinase regulator activity);GO:0007339(binding of sperm to zona pellucida);GO:0007165(signal transduction)	-	-	-	10451.3	23169.8	10538	20	28	14	486.61	1166.65	820.49	0.95	1.66	0.74	14719.7	20.67	824.58	1.12	8.43511	8.43511	1.57873e-45	2.21173e-43	yes
comp24771_c0	comp24771_c0_seq1,comp24771_c0_seq2	219	25.86	SAMD1	NAD+ diphosphatase	GO:0005737(cytoplasm);GO:0005576(extracellular region);GO:0005488(binding)	-	K03426	ko00760(Nicotinate and nicotinamide metabolism);ko04146(Peroxisome)	2	0	0	1257	749	861	1.21	0	0	790.31	518.55	468.77	0.67	955.67	0.4	592.54	-11.2523	11.2523	1.59764e-45	2.23194e-43	yes
comp26643_c1	comp26643_c1_seq1,comp26643_c1_seq2,comp26643_c1_seq3,comp26643_c1_seq4,comp26643_c1_seq5	2775	1563.02	CNTNAP4	contactin associated protein-like 2	GO:0016021(integral to membrane);GO:0005102(receptor binding);GO:0007155(cell adhesion);GO:0007165(signal transduction)	[T] Signal transduction mechanisms	K07380	ko04514(Cell adhesion molecules (CAMs))	273	168	57	9619	7304	7588	2.92	2.02	0.82	64.17	52.34	42.3	166	8170.33	1.92	52.94	-6.79998	6.79998	1.62549e-45	2.26449e-43	yes
comp7187_c0	comp7187_c0_seq1	1090	891	Lrrc18	leucine-rich repeat-containing G protein-coupled receptor 4	GO:0005737(cytoplasm)	[R] General function prediction only	K04309	ko04080(Neuroactive ligand-receptor interaction)	3181	4393	3300	0	2	4	49.72	72.46	85.29	0	0.04	0.06	3624.67	2	69.16	0.03	9.80254	9.80254	2.10065e-45	2.91826e-43	yes
comp27933_c0	comp27933_c0_seq1	1679	1480	-	-	-	-	-	-	689	862	543	15872	13647	14426	6.48	8.56	8.45	175.6	164.17	136.59	698	14648.3	7.83	158.79	-5.4125	5.4125	3.2326e-45	4.47828e-43	yes
comp13110_c0	comp13110_c0_seq1	1576	1377	bhmt	betaine-homocysteine S-methyltransferase	GO:0005737(cytoplasm);GO:0047150(betaine-homocysteine S-methyltransferase activity);GO:0008898(homocysteine S-methyltransferase activity);GO:0008270(zinc ion binding);GO:0009086(methionine biosynthetic process)	[E] Amino acid transport and metabolism	K00544	ko00260(Glycine, serine and threonine metabolism);ko00270(Cysteine and methionine metabolism)	3438	1103	1934	99828	82865	108494	34.77	11.77	32.34	1187.03	1071.42	1104.07	2158.33	97062.3	26.29	1120.84	-6.53178	6.53178	3.74119e-45	5.16845e-43	yes
comp12489_c0	comp12489_c0_seq1	1032	833	-	-	-	-	-	-	65	42	28	1848	2125	2704	1.09	0.74	0.77	36.32	45.42	45.49	45	2225.67	0.87	42.41	-6.70788	6.70788	4.12008e-45	5.67612e-43	yes
comp7571_c0	comp7571_c0_seq1	795	596	ccdc169	-	-	-	-	-	3093	6732	4015	3	2	1	72.28	166	155.12	0.08	0.06	0.02	4613.33	2	131.13	0.05	10.1439	10.1439	4.15347e-45	5.70631e-43	yes
comp26765_c0	comp26765_c0_seq1,comp26765_c0_seq2,comp26765_c0_seq3,comp26765_c0_seq4,comp26765_c0_seq5	1136	631.27	-	-	-	-	-	-	84	91	71	5543	10423	5386	1.55	2.37	1.74	208.67	257.07	119.63	82	7117.33	1.89	195.12	-7.492	7.492	4.44444e-45	6.08926e-43	yes
comp23434_c0	comp23434_c0_seq1	2938	2739	AK7	adenylate kinase	GO:0005829(cytosol);GO:0004017(adenylate kinase activity);GO:0005524(ATP binding);GO:0004127(cytidylate kinase activity);GO:0030030(cell projection organization)	[F] Nucleotide transport and metabolism	K00939	ko00230(Purine metabolism)	11150	15903	7101	27	25	62	56.7	85.33	59.7	0.16	0.16	0.32	11384.7	38	67.24	0.21	7.21056	7.21056	6.06253e-45	8.28334e-43	yes
comp25802_c0	comp25802_c0_seq1,comp25802_c0_seq2,comp25802_c0_seq3,comp25802_c0_seq4	3746	3470.15	CNGB1	cyclic nucleotide gated channel beta 1	GO:0017071(intracellular cyclic nucleotide activated cation channel complex);GO:0030552(cAMP binding);GO:0005222(intracellular cAMP activated cation channel activity);GO:0050896(response to stimulus);GO:0007608(sensory perception of smell);GO:0007601(visual perception)	[P] Inorganic ion transport and metabolism ;[T] Signal transduction mechanisms	K04952	ko04740(Olfactory transduction);ko04744(Phototransduction)	4023	6769	1959	2	2	2	16	28.59	12.73	0.01	0.01	0.01	4250.33	2	19.11	0.01	9.91403	9.91403	6.15862e-45	8.39158e-43	yes
comp14173_c0	comp14173_c0_seq1	1387	1188	Cidec	-	-	-	-	-	789	288	407	15717	14000	17418	9.25	3.56	7.89	216.62	209.81	205.45	494.67	15711.7	6.9	210.63	-6.04977	6.04977	6.51818e-45	8.85725e-43	yes
comp26829_c0	comp26829_c0_seq1	1527	1328	GMNN	geminin	GO:0005829(cytosol);GO:0005654(nucleoplasm);GO:0042826(histone deacetylase binding);GO:0000216(M/G1 transition of mitotic cell cycle);GO:0045786(negative regulation of cell cycle);GO:0008156(negative regulation of DNA replication);GO:0045892(negative regulation of transcription, DNA-dependent)	-	K10749	-	3548	5559	4033	134277	108471	157800	37.21	61.52	69.93	1655.57	1454.24	1665.08	4380	133516	56.22	1591.63	-5.8859	5.8859	6.87323e-45	9.31425e-43	yes
comp9565_c0	comp9565_c0_seq1,comp9565_c0_seq2	2163	1963.31	mif4gdb	-	GO:0005737(cytoplasm);GO:0005634(nucleus);GO:0005488(binding);GO:0006417(regulation of translation);GO:0016070(RNA metabolic process)	[J] Translation, ribosomal structure and biogenesis	-	-	30210.9	38537	23969.3	376	291.49	436.36	214.23	289.21	281.03	3.13	2.65	3.11	30905.7	367.95	261.49	2.96	5.3911	5.3911	7.69961e-45	1.04058e-42	yes
comp23891_c0	comp23891_c0_seq1,comp23891_c0_seq2	942	677.01	-	-	-	-	-	-	119.37	85.42	75.02	2953.79	2822.83	3760	2.58	1.74	2.53	70.21	74.4	77.39	93.27	3178.87	2.28	74	-6.1265	6.1265	7.74574e-45	1.04398e-42	yes
comp26526_c0	comp26526_c0_seq1,comp26526_c0_seq2,comp26526_c0_seq3,comp26526_c0_seq4	2113	1883.79	ada	adenosine deaminase	GO:0030054(cell junction);GO:0060205(cytoplasmic membrane-bounded vesicle lumen);GO:0005829(cytosol);GO:0009897(external side of plasma membrane);GO:0004000(adenosine deaminase activity);GO:0008270(zinc ion binding);GO:0006154(adenosine catabolic process);GO:0043103(hypoxanthine salvage);GO:0046103(inosine biosynthetic process);GO:0060169(negative regulation of adenosine receptor signaling pathwa…	[F] Nucleotide transport and metabolism	K01488	ko00230(Purine metabolism);ko05340(Primary immunodeficiency)	774	418	432	14382	8716	14537	5.91	3.23	5.41	127.66	82.04	107.49	541.33	12545	4.85	105.73	-5.56964	5.56964	7.81763e-45	1.05082e-42	yes
comp27133_c0	comp27133_c0_seq1,comp27133_c0_seq10,comp27133_c0_seq11,comp27133_c0_seq12,comp27133_c0_seq13,comp27133_c0_seq14,comp27133_c0_seq15,comp27133_c0_seq16,comp27133_c0_seq17,comp27133_c0_seq18,comp27133_c0_seq19,comp27133_c0_seq2,comp27133_c0_seq20,comp27133_c0_seq21,comp27133_c0_seq22,comp27133_c0_seq23,comp27133_c0_seq3,comp27133_c0_seq4,comp27133_c0_seq5,comp27133_c0_seq6,comp27133_c0_seq7,comp271…	3488	2795.52	SH3D19	-	GO:0005829(cytosol);GO:0005794(Golgi apparatus);GO:0005634(nucleus);GO:0005886(plasma membrane);GO:0070064(proline-rich region binding);GO:0016044(cellular membrane organization);GO:0051044(positive regulation of membrane protein ectodomain proteolysis);GO:0006892(post-Golgi vesicle-mediated transport)	[T] Signal transduction mechanisms	-	-	200	154	312	25250	19599	30136	0.89	0.7	2.3	140.14	116.16	146.49	222	24995	1.3	134.26	-7.68115	7.68115	9.91094e-45	1.3286e-42	yes
comp24421_c0	comp24421_c0_seq1,comp24421_c0_seq2,comp24421_c0_seq3,comp24421_c0_seq4	2484	2145.98	ttll3	actin related protein 2/3 complex, subunit 4	GO:0035085(cilium axoneme);GO:0005737(cytoplasm);GO:0005874(microtubule);GO:0070736(protein-glycine ligase activity, initiating);GO:0070738(tubulin-glycine ligase activity);GO:0004835(tubulin-tyrosine ligase activity);GO:0035083(cilium axoneme assembly);GO:0018094(protein polyglycylation)	[O] Posttranslational modification, protein turnover, chaperones	K05755	ko04666(Fc gamma R-mediated phagocytosis);ko04810(Regulation of actin cytoskeleton);ko05100(Bacterial invasion of epithelial cells);ko05130(Pathogenic Escherichia coli infection);ko05131(Shigellosis)	9825	13368	3973	24	14	30	61.39	88.46	41.32	0.19	0.11	0.18	9055.33	22.67	63.72	0.16	7.55783	7.55783	1.20555e-44	1.61175e-42	yes
comp25014_c0	comp25014_c0_seq1,comp25014_c0_seq2	3658	3379.06	-	-	-	-	-	-	6072	4595	3476	25	22	31	25.02	20.07	24.15	0.12	0.12	0.13	4714.33	26	23.08	0.12	6.45292	6.45292	1.30431e-44	1.73911e-42	yes
comp24954_c0	comp24954_c0_seq1	1979	1780	PAOX	N1-acetylpolyamine oxidase	GO:0005777(peroxisome);GO:0016491(oxidoreductase activity)	[H] Coenzyme transport and metabolism	K00308	ko04146(Peroxisome)	210	224	229	7894	6478	8491	1.64	1.85	2.96	72.61	64.8	66.84	221	7621	2.15	68.08	-6.06213	6.06213	1.84072e-44	2.44777e-42	yes
comp36643_c0	comp36643_c0_seq1	2131	1932	znf750	-	-	-	-	-	58	26	26	2987	1587	3302	0.42	0.2	0.31	25.31	14.62	23.95	36.67	2625.33	0.31	21.29	-7.21204	7.21204	2.10127e-44	2.78679e-42	yes
comp24569_c0	comp24569_c0_seq1	2372	2173	MLLT1	-	GO:0005737(cytoplasm);GO:0005730(nucleolus);GO:0003677(DNA binding);GO:0005515(protein binding);GO:0006355(regulation of transcription, DNA-dependent);GO:0006366(transcription from RNA polymerase II promoter)	[K] Transcription	-	-	143	68	72	12304	3773	9980	0.92	0.46	0.76	92.71	30.91	64.36	94.33	8685.67	0.71	62.66	-7.55784	7.55784	2.32428e-44	3.07436e-42	yes
comp23448_c0	comp23448_c0_seq1,comp23448_c0_seq2	3198	2987.2	Fam13a	myosin IX	-	-	K10360	-	12202.8	13177.1	4578.14	25.27	41.04	29.47	56.87	64.77	35.26	0.14	0.24	0.14	9986.02	31.93	52.3	0.17	7.16249	7.16249	2.81193e-44	3.7095e-42	yes
comp25873_c0	comp25873_c0_seq1,comp25873_c0_seq2	2047	1827.43	NOM1	-	GO:0005730(nucleolus);GO:0005515(protein binding);GO:0016070(RNA metabolic process)	[T] Signal transduction mechanisms	-	-	2276	2206	896	32449	45434	39503	17.18	17.55	11.16	299.17	457.42	312.49	1792.67	39128.7	15.3	356.36	-5.57271	5.57271	2.85896e-44	3.76158e-42	yes
comp25117_c0	comp25117_c0_seq1	1179	980	POLR2C	DNA-directed RNA polymerase II subunit C	GO:0005665(DNA-directed RNA polymerase II, core complex);GO:0003677(DNA binding);GO:0003899(DNA-directed RNA polymerase activity);GO:0046983(protein dimerization activity)	[K] Transcription	K03011	ko00230(Purine metabolism);ko00240(Pyrimidine metabolism);ko03020(RNA polymerase);ko05016(Huntington's disease)	2786	2869	1730	34197	47422	47450	39.59	43.03	40.65	571.35	861.54	678.48	2461.67	43023	41.09	703.79	-5.18383	5.18383	3.05739e-44	4.01204e-42	yes
comp24278_c0	comp24278_c0_seq1	921	722	PIH1D3	-	-	-	-	-	3255	6637	2315	0	2	0	62.79	135.1	73.83	0	0.05	0	4069	0.67	90.57	0.02	11.3532	11.3532	3.10184e-44	4.05966e-42	yes
comp27265_c0	comp27265_c0_seq1,comp27265_c0_seq2,comp27265_c0_seq3,comp27265_c0_seq4	1939	1685.48	Klhl10	kelch-like protein 10	GO:0005737(cytoplasm);GO:0000902(cell morphogenesis);GO:0009566(fertilization);GO:0048873(homeostasis of number of cells within a tissue);GO:0048808(male genitalia morphogenesis);GO:0008584(male gonad development);GO:0007286(spermatid development)	[T] Signal transduction mechanisms ;[R] General function prediction only	K10448	-	12768	44709	43221	12	12	11	113.49	395.19	635.11	0.11	0.12	0.09	33566	11.67	381.26	0.11	10.6187	10.6187	3.29402e-44	4.29986e-42	yes
comp27203_c0	comp27203_c0_seq1,comp27203_c0_seq2,comp27203_c0_seq3	348	136.62	-	-	-	-	-	-	21976	43443	34064	29	26	7	2234.53	4691.53	5676.4	3.43	4.11	0.66	33161	20.67	4200.82	2.73	9.66788	9.66788	3.5454e-44	4.61588e-42	yes
comp7244_c0	comp7244_c0_seq1	1534	1335	-	-	-	-	-	-	551	720	314	14525	9543	12738	5.75	7.93	5.42	178.15	127.27	133.7	528.33	12268.7	6.37	146.37	-5.59167	5.59167	3.61879e-44	4.69914e-42	yes
comp24575_c0	comp24575_c0_seq1,comp24575_c0_seq2,comp24575_c0_seq3	1685	1375.33	-	-	-	-	-	-	2045	1598	859	23822	39978	34300	21.16	17.27	14.22	297.37	546.91	368.53	1500.67	32700	17.55	404.27	-5.56456	5.56456	4.15755e-44	5.38468e-42	yes
comp22349_c0	comp22349_c0_seq1,comp22349_c0_seq2	3570	3359.75	Sycp1	myosin heavy chain	GO:0003677(DNA binding);GO:0051301(cell division);GO:0007130(synaptonemal complex assembly)	-	K10352	ko04530(Tight junction);ko05416(Viral myocarditis)	8286	11419	16380	10	2	6	34.34	49.9	112.18	0.05	0.01	0.03	12028.3	6	65.47	0.03	10.1016	10.1016	4.69845e-44	6.06942e-42	yes
comp19336_c0	comp19336_c0_seq1	1667	1468	GLUL	glutamine synthetase	GO:0005739(mitochondrion);GO:0005524(ATP binding);GO:0004351(glutamate decarboxylase activity);GO:0004356(glutamate-ammonia ligase activity);GO:0006542(glutamine biosynthetic process)	[E] Amino acid transport and metabolism	K01915	ko00250(Alanine, aspartate and glutamate metabolism);ko00330(Arginine and proline metabolism);ko00910(Nitrogen metabolism);ko02020(Two-component system)	1922	972	806	21025	17537	30478	18.23	9.73	12.64	234.51	212.69	290.93	1233.33	23013.3	13.53	246.04	-5.29876	5.29876	5.03225e-44	6.48377e-42	yes
comp27051_c0	comp27051_c0_seq1,comp27051_c0_seq2	6367	6157.05	-	actin beta/gamma 1	GO:0005737(cytoplasm);GO:0005856(cytoskeleton);GO:0005524(ATP binding)	[Z] Cytoskeleton	K05692	ko04145(Phagosome);ko04510(Focal adhesion);ko04520(Adherens junction);ko04530(Tight junction);ko04670(Leukocyte transendothelial migration);ko04745(Phototransduction - fly);ko04810(Regulation of actin cytoskeleton);ko05100(Bacterial invasion of epithelial cells);ko05110(Vibrio cholerae infection);ko05130(Pathogenic Escherichia coli infection);ko05131(Shigellosis);ko05410(Hypertrophic cardiomyopat…	1537	1161	1436	37219	32901	33759	3.49	2.77	5.37	99.13	95.6	77.01	1378	34626.3	3.88	90.58	-5.62853	5.62853	5.18538e-44	6.66382e-42	yes
comp8076_c0	comp8076_c0_seq1	1256	1057	RPE	ribulose-phosphate 3-epimerase	GO:0005829(cytosol);GO:0046872(metal ion binding);GO:0042803(protein homodimerization activity);GO:0004750(ribulose-phosphate 3-epimerase activity);GO:0006098(pentose-phosphate shunt)	[G] Carbohydrate transport and metabolism	K01783	ko00030(Pentose phosphate pathway);ko00040(Pentose and glucuronate interconversions);ko00710(Carbon fixation in photosynthetic organisms)	4319	3481	1702	40988	45780	53411	56.91	48.4	37.08	634.93	771.12	708.08	3167.33	46726.3	47.46	704.71	-4.99054	4.99054	5.29599e-44	6.78842e-42	yes
comp19765_c0	comp19765_c0_seq1,comp19765_c0_seq2,comp19765_c0_seq3	4057	3703.77	PPP4R4	-	GO:0005737(cytoplasm);GO:0008287(protein serine/threonine phosphatase complex);GO:0005515(protein binding)	[T] Signal transduction mechanisms	-	-	7282	8236	2828	21	18	15	27.02	32.22	17.32	0.09	0.09	0.06	6115.33	18	25.52	0.08	7.28449	7.28449	7.05481e-44	9.01964e-42	yes
comp25107_c0	comp25107_c0_seq1	1923	1724	PLCZ1	phospholipase C, zeta	GO:0005634(nucleus);GO:0048471(perinuclear region of cytoplasm);GO:0005509(calcium ion binding);GO:0004435(phosphatidylinositol phospholipase C activity);GO:0004871(signal transducer activity);GO:0035556(intracellular signal transduction);GO:0016042(lipid catabolic process);GO:0007275(multicellular organismal development)	[T] Signal transduction mechanisms	K05861	ko00562(Inositol phosphate metabolism);ko04020(Calcium signaling pathway);ko04070(Phosphatidylinositol signaling system);ko04114(Oocyte meiosis)	7439	15167	3999	6	0	2	60.1	129.3	53.41	0.06	0	0.02	8868.33	2.67	80.94	0.03	10.5951	10.5951	7.19961e-44	9.18117e-42	yes
comp21662_c0	comp21662_c0_seq1,comp21662_c0_seq2	1537	1337.13	GYG2	glycogenin glucosyltransferase	GO:0005829(cytosol);GO:0005625(soluble fraction);GO:0008466(glycogenin glucosyltransferase activity);GO:0006006(glucose metabolic process);GO:0005978(glycogen biosynthetic process);GO:0005980(glycogen catabolic process)	[G] Carbohydrate transport and metabolism	K00750	-	1236	1039	487	13710	13747	16276	12.89	11.43	8.4	167.91	183.28	170.51	920.67	14577.7	10.91	173.9	-5.09058	5.09058	7.30827e-44	9.2959e-42	yes
comp23495_c0	comp23495_c0_seq1	1422	1223	Cdca7	-	GO:0005634(nucleus);GO:0006355(regulation of transcription, DNA-dependent);GO:0006351(transcription, DNA-dependent)	-	-	-	326	109	84	8679	7720	7416	3.71	1.31	1.58	116.19	112.39	84.97	173	7938.33	2.2	104.52	-6.69597	6.69597	7.33576e-44	9.30706e-42	yes
comp8532_c0	comp8532_c0_seq1	509	310	-	-	-	-	-	-	17	5	6	1378	981	1681	0.76	0.24	0.45	72.78	56.34	75.99	9.33	1346.67	0.48	68.37	-8.22782	8.22782	7.45268e-44	9.43133e-42	yes
comp21050_c0	comp21050_c0_seq1,comp21050_c0_seq2	1370	1021.88	-	-	-	-	-	-	2441.01	2258.51	1676.81	27907.2	25604.9	34495.7	39.03	38.79	44.18	391.55	391.86	414.77	2125.44	29335.9	40.67	399.39	-4.80739	4.80739	1.06328e-43	1.34216e-41	yes
comp23245_c0	comp23245_c0_seq1,comp23245_c0_seq2	1547	906.51	CCDC37	non-specific serine/threonine protein kinase	-	[W] Extracellular structures	K08282	-	3923	2800	2025	3	2	8	75.36	59.59	100.13	0.22	0.03	0.08	2916	4.33	78.36	0.11	8.32411	8.32411	1.09344e-43	1.37674e-41	yes
comp23547_c0	comp23547_c0_seq1	1129	930	-	-	-	-	-	-	2	3	0	780	929	933	0.03	0.05	0	13.73	17.79	14.06	1.67	880.67	0.03	15.19	-10.0004	10.0004	1.12329e-43	1.41074e-41	yes
comp13876_c0	comp13876_c0_seq1	1191	992	Spata4	-	GO:0005737(cytoplasm);GO:0006915(apoptosis);GO:0007283(spermatogenesis)	-	-	-	4970	3204	1631	0	4	2	69.78	47.47	37.86	0	0.07	0.03	3268.33	2	51.7	0.03	9.47403	9.47403	1.35436e-43	1.69667e-41	yes
comp7683_c1	comp7683_c1_seq1	281	82.54	-	-	-	-	-	-	0	0	3	764	1026	1390	0	0	0.84	151.56	221.32	235.99	1	1060	0.28	202.96	-10.8127	10.8127	1.37326e-43	1.71602e-41	yes
comp26646_c0	comp26646_c0_seq1,comp26646_c0_seq2	1991	1706.92	P2ry14	purinergic receptor P2Y, G protein-coupled, 14	GO:0016021(integral to membrane);GO:0005886(plasma membrane);GO:0045028(purinergic nucleotide receptor activity, G-protein coupled)	-	K04299	ko04080(Neuroactive ligand-receptor interaction)	48	38	58	3913	6867	4935	0.4	0.33	0.77	36.47	69.7	39.37	48	5238.33	0.5	48.51	-7.74241	7.74241	1.75777e-43	2.191e-41	yes
comp14856_c0	comp14856_c0_seq1	904	705	-	-	-	-	-	-	133	125	76	3282	2601	4164	2.63	2.61	2.48	76.22	65.69	82.77	111.33	3349	2.57	74.89	-5.94878	5.94878	2.28592e-43	2.84219e-41	yes
comp7405_c0	comp7405_c0_seq1	607	408	-	-	-	-	-	-	11.98	22.52	3.41	3996.98	15378	19462	0.41	0.81	0.19	160.4	671.06	668.43	12.64	12945.6	0.47	499.96	-11.0794	11.0794	2.32233e-43	2.88027e-41	yes
comp22192_c0	comp22192_c0_seq1,comp22192_c0_seq2	3010	2515.93	TEX11	-	GO:0005515(protein binding)	[S] Function unknown	-	-	5748	7763	7390	8	16	18	29.54	41.83	61.86	0.06	0.1	0.09	6967	14	44.41	0.08	8.01076	8.01076	3.08425e-43	3.81572e-41	yes
comp26601_c0	comp26601_c0_seq1	3629	3430	ANO1	-	GO:0034707(chloride channel complex);GO:0005737(cytoplasm);GO:0005886(plasma membrane);GO:0005229(intracellular calcium activated chloride channel activity)	[S] Function unknown	-	-	781	386	175	15683	15972	13337	3.17	1.65	1.17	74.86	82.91	54.49	447.33	14997.3	2	70.75	-6.26391	6.26391	3.20732e-43	3.95813e-41	yes
comp21980_c0	comp21980_c0_seq1,comp21980_c0_seq2	1400	1162.67	-	guanine nucleotide binding protein (G protein), alpha transducing activity polypeptide	GO:0005525(GTP binding);GO:0046872(metal ion binding);GO:0004871(signal transducer activity);GO:0007186(G-protein coupled receptor protein signaling pathway)	[D] Cell cycle control, cell division, chromosome partitioning ;[T] Signal transduction mechanisms	K04631	ko04744(Phototransduction)	602	145	269	19234	20462	22436	7.22	1.84	5.31	269.5	312.62	270.1	338.67	20710.7	4.79	284.07	-7.02619	7.02619	3.37672e-43	4.15688e-41	yes
comp21397_c0	comp21397_c0_seq1	1962	1763	EFHB	-	GO:0005578(proteinaceous extracellular matrix);GO:0005509(calcium ion binding);GO:0007165(signal transduction)	-	-	-	11990	21512	8171	24	28	10	94.72	179.33	106.72	0.22	0.28	0.08	13891	20.67	126.92	0.19	8.30112	8.30112	3.55633e-43	4.36717e-41	yes
comp11258_c0	comp11258_c0_seq1	725	526	-	-	-	-	-	-	4011	6252	1993	0	0	4	106.2	174.68	87.25	0	0	0.11	4085.33	1.33	122.71	0.04	10.4446	10.4446	3.90578e-43	4.78448e-41	yes
comp7498_c0	comp7498_c0_seq1,comp7498_c0_seq2	3626	3358.59	Foxm1	forkhead box protein M	GO:0005667(transcription factor complex);GO:0008301(DNA bending activity);GO:0003690(double-stranded DNA binding);GO:0010843(promoter binding);GO:0019904(protein domain specific binding);GO:0043565(sequence-specific DNA binding);GO:0003705(sequence-specific enhancer binding RNA polymerase II transcription factor activity);GO:0003704(specific RNA polymerase II transcription factor activity);GO:001…	[K] Transcription	K09406	-	22588	22889	18648	266	158	171	92.57	98.92	126.61	1.3	0.83	0.72	21375	198.33	106.03	0.95	5.7479	5.7479	5.11753e-43	6.25345e-41	yes
comp12973_c0	comp12973_c0_seq1	1354	1155	-	-	-	-	-	-	8886	13809	5147	14	30	23	107.15	175.71	102.62	0.2	0.46	0.28	9280.67	22.33	128.49	0.31	7.61136	7.61136	5.6362e-43	6.86048e-41	yes
comp22021_c0	comp22021_c0_seq1,comp22021_c0_seq2	382	181.68	-	-	-	-	-	-	25	12	8	1383	1713	1390	1.91	0.97	1.01	124.67	167.68	107.4	15	1495.33	1.3	133.25	-7.75559	7.75559	5.64189e-43	6.86048e-41	yes
comp7342_c0	comp7342_c0_seq1	1317	1118	LSM1	-	GO:0005829(cytosol);GO:0005634(nucleus);GO:0030529(ribonucleoprotein complex);GO:0005515(protein binding);GO:0003723(RNA binding);GO:0043928(exonucleolytic nuclear-transcribed mRNA catabolic process involved in deadenylation-dependent decay);GO:0071044(histone mRNA catabolic process);GO:0006397(mRNA processing);GO:0000375(RNA splicing, via transesterification reactions)	[A] RNA processing and modification	-	-	735	541	329	8342	7904	8829	9.16	7.11	6.78	122.17	125.87	110.66	535	8358.33	7.68	119.57	-5.05716	5.05716	6.63729e-43	8.0512e-41	yes
comp26599_c0	comp26599_c0_seq1	1634	1435	Mrm1	-	GO:0005739(mitochondrion);GO:0003723(RNA binding);GO:0008173(RNA methyltransferase activity);GO:0006396(RNA processing)	[A] RNA processing and modification	-	-	1240	825	575	12036	10620	13262	12.03	8.45	9.23	137.33	131.76	129.5	880	11972.7	9.9	132.86	-4.84661	4.84661	9.00211e-43	1.08932e-40	yes
comp22750_c0	comp22750_c0_seq1	1993	1794	Spint1	amyloid beta (A4) protein	GO:0005576(extracellular region);GO:0004867(serine-type endopeptidase inhibitor activity);GO:0060670(branching involved in embryonic placenta morphogenesis);GO:0030198(extracellular matrix organization);GO:0060674(placenta blood vessel development)	[R] General function prediction only	K04520	ko05010(Alzheimer's disease)	217	209	173	5836	3899	6553	1.68	1.71	2.22	53.26	38.69	51.19	199.67	5429.33	1.87	47.71	-5.75367	5.75367	9.1745e-43	1.10749e-40	yes
comp12593_c0	comp12593_c0_seq1,comp12593_c0_seq2	1891	1662.79	-	-	-	-	-	-	6621	6010	1831	0	4	5	55.16	52.63	25.22	0	0.04	0.04	4820.67	3	44.34	0.03	9.47049	9.47049	1.52026e-42	1.83072e-40	yes
comp19972_c0	comp19972_c0_seq1	1326	1127	PTGES	prostaglandin-E synthase	GO:0016021(integral to membrane);GO:0043295(glutathione binding);GO:0050220(prostaglandin-E synthase activity);GO:0001516(prostaglandin biosynthetic process)	-	K05309	ko00590(Arachidonic acid metabolism)	1528	851	805	17991	13259	24581	18.88	11.1	16.45	261.38	209.46	305.63	1061.33	18610.3	15.48	258.82	-5.17035	5.17035	1.62404e-42	1.95097e-40	yes
comp12402_c0	comp12402_c0_seq1	578	379	-	-	-	-	-	-	16	14	13	1210	1463	2748	0.59	0.54	0.79	52.27	68.73	101.6	14.33	1807	0.64	74.2	-7.95787	7.95787	1.93096e-42	2.31408e-40	yes
comp28893_c0	comp28893_c0_seq1	935	736	KLKB1	transmembrane protease, serine 8	GO:0005737(cytoplasm);GO:0005615(extracellular space);GO:0005886(plasma membrane);GO:0004252(serine-type endopeptidase activity);GO:0007597(blood coagulation, intrinsic pathway);GO:0002542(Factor XII activation);GO:0042730(fibrinolysis);GO:0031639(plasminogen activation);GO:0051919(positive regulation of fibrinolysis);GO:0006508(proteolysis)	[E] Amino acid transport and metabolism	K09639	-	79	103	38	5487	2669	4020	1.49	2.06	1.19	122.07	64.56	76.54	73.33	4058.67	1.58	87.72	-6.85354	6.85354	2.26366e-42	2.70627e-40	yes
comp25760_c0	comp25760_c0_seq1,comp25760_c0_seq2	2635	2421.67	UBN1	-	GO:0016605(PML body);GO:0005923(tight junction);GO:0003677(DNA binding);GO:0003700(sequence-specific DNA binding transcription factor activity);GO:0016568(chromatin modification);GO:0044419(interspecies interaction between organisms);GO:0006357(regulation of transcription from RNA polymerase II promoter)	[K] Transcription ;[T] Signal transduction mechanisms	-	-	719	464	146	13543	12979	18057	4.14	2.83	1.38	91.3	95.11	104.19	443	14859.7	2.78	96.87	-6.23884	6.23884	2.31747e-42	2.76395e-40	yes
comp25256_c0	comp25256_c0_seq1	3347	3148	PLD1	phospholipase D	GO:0005789(endoplasmic reticulum membrane);GO:0000139(Golgi membrane);GO:0031902(late endosome membrane);GO:0048471(perinuclear region of cytoplasm);GO:0070290(NAPE-specific phospholipase D activity);GO:0035091(phosphatidylinositol binding);GO:0004630(phospholipase D activity);GO:0007154(cell communication);GO:0016042(lipid catabolic process)	[I] Lipid transport and metabolism	K01115	ko00564(Glycerophospholipid metabolism);ko00565(Ether lipid metabolism);ko04144(Endocytosis);ko04666(Fc gamma R-mediated phagocytosis);ko04912(GnRH signaling pathway)	301	157	150	4832	4397	5211	1.33	0.73	1.1	25.13	24.87	23.2	202.67	4813.33	1.05	24.4	-5.64027	5.64027	2.351e-42	2.79724e-40	yes
comp23365_c0	comp23365_c0_seq1	2767	2568	TKT	transketolase	GO:0046872(metal ion binding);GO:0004802(transketolase activity);GO:0040008(regulation of growth)	[G] Carbohydrate transport and metabolism	K00615	ko00030(Pentose phosphate pathway);ko00710(Carbon fixation in photosynthetic organisms);ko01051(Biosynthesis of ansamycins)	17263	14611	11573	175675	170332	192319	93.62	83.62	103.77	1120.1	1180.93	1049.43	14482.3	179442	93.67	1116.82	-4.6635	4.6635	2.57355e-42	3.05473e-40	yes
comp27143_c1	comp27143_c1_seq1,comp27143_c1_seq10,comp27143_c1_seq11,comp27143_c1_seq12,comp27143_c1_seq2,comp27143_c1_seq3,comp27143_c1_seq4,comp27143_c1_seq5,comp27143_c1_seq6,comp27143_c1_seq7,comp27143_c1_seq8,comp27143_c1_seq9	574	173.26	-	-	-	-	-	-	5030	11678.3	13712.9	4	4	3	672.98	1367.71	2624.44	0.35	1.57	0.66	10140.4	3.67	1555.04	0.86	10.5441	10.5441	2.77059e-42	3.28077e-40	yes
comp27516_c0	comp27516_c0_seq1	2479	2280	TSPAN7	transmembrane 4 superfamily member 2	GO:0005887(integral to plasma membrane);GO:0044419(interspecies interaction between organisms)	[R] General function prediction only	K06571	-	8526	13130	6833	12	29	35	52.08	84.63	69.01	0.09	0.23	0.22	9496.33	25.33	68.57	0.18	7.5276	7.5276	2.98872e-42	3.53067e-40	yes
comp14271_c0	comp14271_c0_seq1	1269	1070	DHRS13	dehydrogenase/reductase SDR family member 13	GO:0005576(extracellular region);GO:0005488(binding);GO:0016491(oxidoreductase activity)	[Q] Secondary metabolites biosynthesis, transport and catabolism	K11169	-	55	27	41	2315	3165	2716	0.72	0.37	0.88	35.43	52.66	35.57	41	2732	0.66	41.22	-7.08633	7.08633	3.31362e-42	3.90521e-40	yes
comp14822_c0	comp14822_c0_seq1,comp14822_c0_seq2	1405	1124.91	HABP4	-	GO:0005829(cytosol);GO:0005576(extracellular region);GO:0005634(nucleus);GO:0030017(sarcomere);GO:0005515(protein binding);GO:0071260(cellular response to mechanical stimulus);GO:0043392(negative regulation of DNA binding);GO:0030168(platelet activation);GO:0002576(platelet degranulation);GO:0006355(regulation of transcription, DNA-dependent);GO:0006351(transcription, DNA-dependent)	[R] General function prediction only	-	-	1899	1442	1131	17658	16269	22330	23.48	19.02	23.27	260.06	261.58	282.88	1490.67	18752.3	21.92	268.17	-4.6915	4.6915	4.24043e-42	4.98566e-40	yes
comp9301_c0	comp9301_c0_seq1	1061	862	IFI30	interferon, gamma-inducible protein 30	GO:0005576(extracellular region);GO:0005764(lysosome);GO:0016667(oxidoreductase activity, acting on a sulfur group of donors);GO:0042590(antigen processing and presentation of exogenous peptide antigen via MHC class I)	[O] Posttranslational modification, protein turnover, chaperones	K08059	ko04612(Antigen processing and presentation)	610	451	213	9092	8618	7736	9.86	7.69	5.69	172.7	178	125.76	424.67	8482	7.75	158.82	-5.45455	5.45455	5.03331e-42	5.90393e-40	yes
comp33858_c0	comp33858_c0_seq1	697	498	-	-	-	-	-	-	4	0	0	735	735	1514	0.11	0	0	24.17	26.28	42.6	1.33	994.67	0.04	31.02	-10.4568	10.4568	6.70771e-42	7.84944e-40	yes
comp27101_c0	comp27101_c0_seq1,comp27101_c0_seq2,comp27101_c0_seq3,comp27101_c0_seq4,comp27101_c0_seq5,comp27101_c0_seq6	2674	2167.83	Plg	plasminogen	GO:0005615(extracellular space);GO:0019897(extrinsic to plasma membrane);GO:0004252(serine-type endopeptidase activity);GO:0006915(apoptosis);GO:0007596(blood coagulation);GO:0042730(fibrinolysis);GO:0006917(induction of apoptosis);GO:0060716(labyrinthine layer blood vessel development);GO:0071674(mononuclear cell migration);GO:0046716(muscle cell homeostasis);GO:0045445(myoblast differentiation)…	-	K01315	ko04080(Neuroactive ligand-receptor interaction);ko04610(Complement and coagulation cascades)	6066	4953	7498	8	13	15	39.67	34.49	109.31	0.06	0.1	0.09	6172.33	12	61.16	0.08	8.07649	8.07649	7.82113e-42	9.13089e-40	yes
comp22894_c2	comp22894_c2_seq1,comp22894_c2_seq2	1156	952.21	DNM2	dynamin GTPase	GO:0030054(cell junction);GO:0005829(cytosol);GO:0000139(Golgi membrane);GO:0005874(microtubule);GO:0005886(plasma membrane);GO:0014069(postsynaptic density);GO:0045211(postsynaptic membrane);GO:0005525(GTP binding);GO:0003924(GTPase activity);GO:0008017(microtubule binding);GO:0000086(G2/M transition of mitotic cell cycle);GO:0043065(positive regulation of apoptosis);GO:0045893(positive regulati…	[U] Intracellular trafficking, secretion, and vesicular transport ;[R] General function prediction only	K01528	ko04144(Endocytosis);ko04666(Fc gamma R-mediated phagocytosis);ko05100(Bacterial invasion of epithelial cells)	4929	5203	2366	20	11	14	72.01	80.21	57.05	0.34	0.2	0.21	4166	15	69.76	0.25	7.0319	7.0319	7.8542e-42	9.14802e-40	yes
comp34654_c0	comp34654_c0_seq1	1336	1137	-	-	-	-	-	-	6.04	3.92	8.8	1061.73	1137	1400.99	0.07	0.05	0.18	15.29	17.8	17.27	6.25	1199.91	0.1	16.79	-8.51087	8.51087	9.53873e-42	1.10841e-39	yes
comp26896_c0	comp26896_c0_seq1,comp26896_c0_seq2	1697	1491.5	-	-	-	-	-	-	1	0	0	2807	843	1151	0.01	0	0	30.91	10.09	10.77	0.33	1600.33	0	17.26	-12.713	12.713	9.95461e-42	1.15404e-39	yes
comp21961_c0	comp21961_c0_seq1,comp21961_c0_seq2,comp21961_c0_seq3,comp21961_c0_seq4,comp21961_c0_seq5	2224	1273.08	FAM118B	-	-	-	-	-	7155	6418	3685	8	24	18	75.17	67.37	66	0.08	0.38	0.25	5752.67	16.67	69.51	0.24	7.33365	7.33365	1.21028e-41	1.39981e-39	yes
comp14530_c0	comp14530_c0_seq1	1819	1620	WSB2	WD repeat and SOCS box-containing protein 2	GO:0035556(intracellular signal transduction)	[R] General function prediction only	K10342	-	1598	1071	507	17438	14313	17409	13.74	9.72	7.21	176.25	157.3	150.59	1058.67	16386.7	10.22	161.38	-5.08479	5.08479	1.24085e-41	1.43184e-39	yes
comp24807_c0	comp24807_c0_seq1,comp24807_c0_seq2	2610	2404.41	Fhdc1	dishevelled associated activator of morphogenesis	GO:0003779(actin binding);GO:0030036(actin cytoskeleton organization)	[T] Signal transduction mechanisms ;[Z] Cytoskeleton	K04512	ko04310(Wnt signaling pathway)	516	265	102	9814	8552	11109	2.99	1.62	0.97	66.73	63.22	64.65	294.33	9825	1.86	64.87	-6.24321	6.24321	1.25247e-41	1.44191e-39	yes
comp20733_c0	comp20733_c0_seq1	1138	939	twistnb	-	GO:0005730(nucleolus);GO:0003899(DNA-directed RNA polymerase activity)	-	-	-	15.95	11.33	26.38	2424.38	1911.23	2683.87	0.24	0.18	0.65	42.27	36.24	40.05	17.89	2339.83	0.36	39.52	-7.95363	7.95363	1.2614e-41	1.44883e-39	yes
comp14618_c0	comp14618_c0_seq1,comp14618_c0_seq2,comp14618_c0_seq3	1781	1528.71	DFFB	DNA fragmentation factor, 40 kD, beta subunit	GO:0005829(cytosol);GO:0005654(nucleoplasm);GO:0004536(deoxyribonuclease activity);GO:0019899(enzyme binding);GO:0030263(apoptotic chromosome condensation);GO:0006309(DNA fragmentation involved in apoptotic nuclear change);GO:0035556(intracellular signal transduction)	-	K02311	ko04210(Apoptosis)	1249	881	707	11971	10975	14045	11.29	8.43	10.53	128.74	128.87	129.05	945.67	12330.3	10.08	128.89	-4.75414	4.75414	1.29915e-41	1.48875e-39	yes
comp18183_c0	comp18183_c0_seq1	698	499	-	-	-	-	-	-	1	0	0	701	517	828	0.03	0	0	23	18.45	23.25	0.33	682	0.01	21.57	-11.4704	11.4704	1.43841e-41	1.64455e-39	yes
comp27165_c2	comp27165_c2_seq1	757	558	-	-	-	-	-	-	2622	3842	873	105110	84388	101852	65.44	101.19	36.03	3084.27	2692.58	2557.77	2445.67	97116.7	67.55	2778.21	-6.4297	6.4297	1.4618e-41	1.66746e-39	yes
comp27850_c0	comp27850_c0_seq1	501	302	LBH	-	GO:0005737(cytoplasm);GO:0007275(multicellular organismal development);GO:0006351(transcription, DNA-dependent)	-	-	-	259	141	180	5464	4610	6100	11.94	6.86	13.72	296.24	271.78	283.04	193.33	5391.33	10.84	283.69	-5.81216	5.81216	1.52422e-41	1.73468e-39	yes
comp30580_c0	comp30580_c0_seq1	1889	1690	LOX	protein-lysine 6-oxidase	GO:0005615(extracellular space);GO:0005507(copper ion binding);GO:0004720(protein-lysine 6-oxidase activity)	-	K00277	-	2420	5693	1788	0	0	0	19.94	49.51	24.36	0	0	0	3300.33	0	31.27	0	14.2746	14.2746	1.57191e-41	1.78487e-39	yes
comp7781_c0	comp7781_c0_seq1	1596	1397	POLR3D	DNA-directed RNA polymerase III subunit C4	GO:0005666(DNA-directed RNA polymerase III complex);GO:0003677(DNA binding);GO:0003899(DNA-directed RNA polymerase activity);GO:0045087(innate immune response);GO:0045089(positive regulation of innate immune response);GO:0032728(positive regulation of interferon-beta production);GO:0009615(response to virus);GO:0006386(termination of RNA polymerase III transcription);GO:0006385(transcription elon…	[K] Transcription	K03026	ko00230(Purine metabolism);ko00240(Pyrimidine metabolism);ko03020(RNA polymerase);ko04623(Cytosolic DNA-sensing pathway)	794	644	548	9877	9063	10560	7.92	6.77	9.03	115.76	115.5	105.92	662	9833.33	7.91	112.39	-4.9182	4.9182	1.8585e-41	2.10548e-39	yes
comp8119_c0	comp8119_c0_seq1	1422	1223	Tead4	TEA domain family member 1/3/4	GO:0005667(transcription factor complex);GO:0003677(DNA binding);GO:0001708(cell fate specification);GO:0007566(embryo implantation);GO:0045944(positive regulation of transcription from RNA polymerase II promoter);GO:0001830(trophectodermal cell fate commitment)	[K] Transcription	K09448	-	631	368	244	7186	5931	10004	7.19	4.42	4.59	96.21	86.34	114.62	414.33	7707	5.4	99.06	-5.30615	5.30615	1.90799e-41	2.15524e-39	yes
comp25227_c0	comp25227_c0_seq1	1750	1551	-	-	-	-	-	-	6033	6351	6297	10	0	4	54.17	60.18	93.49	0.11	0	0.04	6227	4.67	69.28	0.05	9.41459	9.41459	1.91108e-41	2.15524e-39	yes
comp21287_c0	comp21287_c0_seq1	2068	1869	CPI17	protein phosphatase 1 regulatory subunit 14A	GO:0005737(cytoplasm);GO:0004864(protein phosphatase inhibitor activity);GO:0042325(regulation of phosphorylation)	-	K12328	ko04270(Vascular smooth muscle contraction)	908	960	686	12434	15145	14412	6.77	7.55	8.45	108.93	144.27	108.05	851.33	13997	7.59	120.42	-5.06905	5.06905	2.18433e-41	2.45781e-39	yes
comp27999_c0	comp27999_c0_seq1	480	281	-	-	-	-	-	-	3000	8357	3119	0	2	2	148.69	437.08	255.59	0	0.13	0.1	4825.33	1.33	280.45	0.08	10.7277	10.7277	3.42788e-41	3.84835e-39	yes
comp26045_c0	comp26045_c0_seq1,comp26045_c0_seq2,comp26045_c0_seq3	1689	830.25	-	-	-	-	-	-	3672.18	3310.45	1123.47	2	2	2	50.11	66.88	46.34	0.02	0.02	0.02	2702.03	2	54.44	0.02	9.2081	9.2081	3.63933e-41	4.07655e-39	yes
comp7132_c0	comp7132_c0_seq1,comp7132_c0_seq2	4505	4284.18	AKNA	-	-	-	-	-	15607	24827	7699	42	10	33	50.62	85.09	41.27	0.16	0.04	0.11	16044.3	28.33	58.99	0.1	8.09198	8.09198	4.41183e-41	4.93074e-39	yes
comp26053_c0	comp26053_c0_seq1	2129	1930	pif1	-	GO:0005634(nucleus);GO:0005524(ATP binding);GO:0003677(DNA binding);GO:0004386(helicase activity)	[D] Cell cycle control, cell division, chromosome partitioning	K01529	-	167	333	112	8246	9680	8739	1.21	2.54	1.34	69.96	89.3	63.45	204	8888.33	1.7	74.24	-6.50951	6.50951	4.54555e-41	5.0688e-39	yes
comp27549_c0	comp27549_c0_seq1	1881	1682	Aldh6a1	methylmalonate-semialdehyde dehydrogenase	GO:0005739(mitochondrion);GO:0018478(malonate-semialdehyde dehydrogenase (acetylating) activity);GO:0004491(methylmalonate-semialdehyde dehydrogenase (acylating) activity);GO:0050873(brown fat cell differentiation)	[E] Amino acid transport and metabolism ;[G] Carbohydrate transport and metabolism	K00140	ko00280(Valine, leucine and isoleucine degradation);ko00562(Inositol phosphate metabolism);ko00640(Propanoate metabolism)	1718	1534	1315	18992	19942	24870	14.23	13.4	18	184.88	211.09	207.19	1522.33	21268	15.21	201.05	-4.81121	4.81121	4.62339e-41	5.14406e-39	yes
comp25815_c1	comp25815_c1_seq1,comp25815_c1_seq2	3401	3197.7	ZNF721	KRAB domain-containing zinc finger protein	GO:0005634(nucleus);GO:0003677(DNA binding);GO:0008270(zinc ion binding);GO:0006355(regulation of transcription, DNA-dependent);GO:0006351(transcription, DNA-dependent)	[R] General function prediction only	K09228	-	2748.17	2341	1474.93	22542.8	22525	28573.1	11.96	10.77	10.61	115.72	125.68	125.56	2188.03	24546.9	11.11	122.32	-4.54816	4.54816	4.78621e-41	5.31333e-39	yes
comp24097_c0	comp24097_c0_seq1	2677	2478	Tbc1d15	-	GO:0005576(extracellular region);GO:0005739(mitochondrion);GO:0005097(Rab GTPase activator activity)	[T] Signal transduction mechanisms	-	-	6755	4521	2803	52801	48599	54296	37.97	26.81	26.05	348.89	349.18	307.04	4693	51898.7	30.28	335.04	-4.57032	4.57032	5.35898e-41	5.93594e-39	yes
comp14376_c0	comp14376_c0_seq1	508	309	-	-	-	-	-	-	2	5	2	2649	814	1459	0.09	0.24	0.15	140.37	46.9	66.16	3	1640.67	0.16	84.48	-10.041	10.041	6.36642e-41	7.03616e-39	yes
comp24858_c0	comp24858_c0_seq1,comp24858_c0_seq2,comp24858_c0_seq3,comp24858_c0_seq4,comp24858_c0_seq5,comp24858_c0_seq6	2356	1583.92	-	-	-	-	-	-	7044	8693	5643	32	20	54	72.23	100.82	90.5	0.28	0.19	0.45	7126.67	35.33	87.85	0.31	6.67622	6.67622	6.83162e-41	7.53357e-39	yes
comp21910_c0	comp21910_c0_seq1	2065	1866	Dak	dihydroxyacetone kinase	GO:0005524(ATP binding);GO:0034012(FAD-AMP lyase (cyclizing) activity);GO:0004371(glycerone kinase activity);GO:0046872(metal ion binding);GO:0006071(glycerol metabolic process)	[G] Carbohydrate transport and metabolism	K00863	ko00561(Glycerolipid metabolism);ko04622(RIG-I-like receptor signaling pathway)	2318	1352	820	23891	20443	19865	17.3	10.65	10.12	209.64	195.05	149.18	1496.67	21399.7	12.69	184.62	-4.97004	4.97004	6.98228e-41	7.68267e-39	yes
comp26370_c0	comp26370_c0_seq1,comp26370_c0_seq2	2154	1930.5	irs2-a	insulin receptor substrate	GO:0005737(cytoplasm);GO:0005792(microsome);GO:0005634(nucleus);GO:0005158(insulin receptor binding);GO:0005159(insulin-like growth factor receptor binding);GO:0042169(SH2 domain binding);GO:0004871(signal transducer activity);GO:0008286(insulin receptor signaling pathway);GO:0048009(insulin-like growth factor receptor signaling pathway)	-	K07187	ko04722(Neurotrophin signaling pathway);ko04910(Insulin signaling pathway);ko04920(Adipocytokine signaling pathway);ko04930(Type II diabetes mellitus);ko04960(Aldosterone-regulated sodium reabsorption)	1870	853	612	18303	19072	19242	13.38	6.42	7.23	153.81	174.27	138.39	1111.67	18872.3	9.01	155.49	-5.2296	5.2296	7.05718e-41	7.74795e-39	yes
comp28724_c0	comp28724_c0_seq1	1846	1647	nfil3	nuclear factor, interleukin 3 regulated	GO:0005737(cytoplasm);GO:0005634(nucleus);GO:0046983(protein dimerization activity);GO:0043565(sequence-specific DNA binding);GO:0003700(sequence-specific DNA binding transcription factor activity);GO:0007623(circadian rhythm);GO:0007507(heart development)	[K] Transcription	K09059	-	915	525	428	9037	8070	14124	7.74	4.68	5.98	89.84	87.24	120.17	622.67	10410.3	6.13	99.08	-5.1227	5.1227	7.43324e-41	8.14283e-39	yes
comp27295_c0	comp27295_c0_seq1,comp27295_c0_seq10,comp27295_c0_seq11,comp27295_c0_seq12,comp27295_c0_seq13,comp27295_c0_seq14,comp27295_c0_seq2,comp27295_c0_seq3,comp27295_c0_seq4,comp27295_c0_seq5,comp27295_c0_seq6,comp27295_c0_seq7,comp27295_c0_seq8,comp27295_c0_seq9	1102	552.25	Hipk3	homeodomain interacting protein kinase	GO:0005634(nucleus);GO:0005524(ATP binding);GO:0004674(protein serine/threonine kinase activity);GO:0006915(apoptosis);GO:0006355(regulation of transcription, DNA-dependent);GO:0006351(transcription, DNA-dependent)	[R] General function prediction only	K08826	-	8598.48	26509.9	26926.8	10	3	3	212.9	695.48	1114.8	0.28	0.47	0.05	20678.4	5.33	674.39	0.27	11.0444	11.0444	1.09733e-40	1.19945e-38	yes
comp21392_c0	comp21392_c0_seq1	2536	2337	HADHA	enoyl-CoA hydratase / long-chain 3-hydroxyacyl-CoA dehydrogenase	GO:0016507(fatty acid beta-oxidation multienzyme complex);GO:0042645(mitochondrial nucleoid);GO:0005730(nucleolus);GO:0003857(3-hydroxyacyl-CoA dehydrogenase activity);GO:0003985(acetyl-CoA C-acetyltransferase activity);GO:0004300(enoyl-CoA hydratase activity);GO:0016509(long-chain-3-hydroxyacyl-CoA dehydrogenase activity);GO:0005515(protein binding);GO:0006635(fatty acid beta-oxidation)	[I] Lipid transport and metabolism	K07515	ko00062(Fatty acid elongation in mitochondria);ko00071(Fatty acid metabolism);ko00280(Valine, leucine and isoleucine degradation);ko00310(Lysine degradation);ko00380(Tryptophan metabolism);ko00410(beta-Alanine metabolism);ko00632(Benzoate degradation via CoA ligation);ko00640(Propanoate metabolism);ko00650(Butanoate metabolism);ko00903(Limonene and pinene degradation);ko00930(Caprolactam degradat…	1485	546	337	22388	18459	30772	8.85	3.43	3.32	156.86	140.63	184.51	789.33	23873	5.2	160.67	-6.08473	6.08473	1.14204e-40	1.24557e-38	yes
comp5453_c0	comp5453_c0_seq1	3543	3344	Lrriq1	cohesin loading factor subunit SCC2	-	[T] Signal transduction mechanisms	K06672	ko04111(Cell cycle - yeast)	5789	7323	2660	8	16	20	24.11	32.18	18.32	0.04	0.09	0.08	5257.33	14.67	24.87	0.07	7.39344	7.39344	1.22202e-40	1.32989e-38	yes
comp23665_c0	comp23665_c0_seq1	2610	2411	ACAD11	acyl-CoA dehydrogenase family member 11	GO:0005777(peroxisome);GO:0003995(acyl-CoA dehydrogenase activity);GO:0050660(flavin adenine dinucleotide binding);GO:0016772(transferase activity, transferring phosphorus-containing groups)	[R] General function prediction only	K11730	-	2670	2340	1690	24989	22015	27925	15.42	14.26	16.14	169.71	162.57	162.3	2233.33	24976.3	15.27	164.86	-4.51903	4.51903	1.32115e-40	1.43177e-38	yes
comp26834_c0	comp26834_c0_seq1,comp26834_c0_seq2	3094	2805.36	PITPNC1	Ca2+-transporting ATPase	GO:0005737(cytoplasm);GO:0008289(lipid binding);GO:0008526(phosphatidylinositol transporter activity);GO:0005515(protein binding);GO:0007165(signal transduction)	[I] Lipid transport and metabolism ;[T] Signal transduction mechanisms	K01537	-	1851	1789	583	28791	22917	44081	9.25	9.45	4.78	170.77	147.78	223.47	1407.67	31929.7	7.83	180.67	-5.6066	5.6066	1.32139e-40	1.43177e-38	yes
comp25203_c0	comp25203_c0_seq1	3255	3056	FHDC1	-	GO:0003779(actin binding);GO:0030036(actin cytoskeleton organization)	[T] Signal transduction mechanisms ;[Z] Cytoskeleton	-	-	270	138	87	3858	4576	4829	1.23	0.66	0.66	20.67	26.66	22.14	165	4421	0.85	23.16	-5.88146	5.88146	1.36214e-40	1.47271e-38	yes
comp24702_c0	comp24702_c0_seq1,comp24702_c0_seq2,comp24702_c0_seq3,comp24702_c0_seq4	1485	1160	mfsd4b	-	GO:0016021(integral to membrane);GO:0055085(transmembrane transport)	-	-	-	87	38	31	2873.47	1766	2330	1.01	0.49	0.61	38.2	25.63	27.19	52	2323.16	0.7	30.34	-6.58568	6.58568	1.48369e-40	1.60064e-38	yes
comp27145_c0	comp27145_c0_seq1,comp27145_c0_seq2,comp27145_c0_seq3,comp27145_c0_seq4	1083	582.14	-	-	-	-	-	-	9010.79	28218.1	20633.7	11.31	18.3	26.78	158.25	574.68	584.94	0.21	0.38	1.59	19287.5	18.8	439.29	0.73	9.11382	9.11382	1.62683e-40	1.75127e-38	yes
comp15494_c0	comp15494_c0_seq1,comp15494_c0_seq2	1075	552.24	-	-	-	-	-	-	0	0	0	828	452	974	0	0	0	22.14	11.31	17.03	0	751.33	0	16.83	-13.1527	13.1527	1.74164e-40	1.87081e-38	yes
comp26493_c0	comp26493_c0_seq1,comp26493_c0_seq2,comp26493_c0_seq3,comp26493_c0_seq4,comp26493_c0_seq5	4792	2625.21	Phc1	polyhomeotic-like protein 1	GO:0016604(nuclear body);GO:0001739(sex chromatin);GO:0003682(chromatin binding);GO:0003677(DNA binding);GO:0005515(protein binding);GO:0008270(zinc ion binding);GO:0007275(multicellular organismal development)	-	K11456	-	1458	1262	816	13748	12344	15202	8.99	8.38	7.67	60.76	57.93	54.79	1178.67	13764.7	8.35	57.83	-4.60156	4.60156	1.97916e-40	2.12137e-38	yes
comp18982_c0	comp18982_c0_seq1,comp18982_c0_seq2,comp18982_c0_seq3,comp18982_c0_seq4,comp18982_c0_seq5,comp18982_c0_seq6	1650	1354.28	Dnajb2	DnaJ homolog, subfamily B, member 2	GO:0051082(unfolded protein binding);GO:0030308(negative regulation of cell growth);GO:0008285(negative regulation of cell proliferation);GO:0006457(protein folding)	[O] Posttranslational modification, protein turnover, chaperones	K09508	-	6445	10629	6507	29	40	30	70.21	124.7	119.72	0.34	0.53	0.31	7860.33	33	104.88	0.39	6.88391	6.88391	2.1048e-40	2.25118e-38	yes
comp25176_c0	comp25176_c0_seq1	1107	908	-	mannose receptor, C type	GO:0005529(sugar binding)	[T] Signal transduction mechanisms ;[V] Defense mechanisms	K06560	ko04145(Phagosome)	93	76	111	6769	4797	4512	1.43	1.23	2.81	122.06	94.06	69.63	93.33	5359.33	1.82	95.25	-6.79149	6.79149	2.43651e-40	2.60037e-38	yes
comp24624_c0	comp24624_c0_seq1	1767	1568	-	-	-	-	-	-	20	50	50	24087	14296	76009	0.18	0.47	0.73	251.52	162.33	679.27	40	38130.7	0.46	364.37	-10.7019	10.7019	2.63266e-40	2.8037e-38	yes
comp7282_c0	comp7282_c0_seq1,comp7282_c0_seq2	1367	1088.85	Rdh3	retinol dehydrogenase 16	GO:0005783(endoplasmic reticulum);GO:0005792(microsome);GO:0005488(binding);GO:0004745(retinol dehydrogenase activity)	[Q] Secondary metabolites biosynthesis, transport and catabolism ;[R] General function prediction only	K11154	ko00830(Retinol metabolism)	1853	992	1356	27566	25062	27612	24.05	13.46	28.38	396.69	393.09	344.22	1400.33	26746.7	21.96	378	-5.26434	5.26434	3.05133e-40	3.24262e-38	yes
comp26712_c2	comp26712_c2_seq1,comp26712_c2_seq2,comp26712_c2_seq3,comp26712_c2_seq4,comp26712_c2_seq5,comp26712_c2_seq6	1145	752.08	Tcf7l2	transcription factor 7-like 2	GO:0005829(cytosol);GO:0016605(PML body);GO:0005667(transcription factor complex);GO:0008013(beta-catenin binding);GO:0003682(chromatin binding);GO:0003677(DNA binding);GO:0030282(bone mineralization);GO:0060070(canonical Wnt receptor signaling pathway);GO:0035411(catenin import into nucleus);GO:0048557(embryonic digestive tract morphogenesis);GO:0030538(embryonic genitalia morphogenesis);GO:0048…	[K] Transcription	K04491	ko04310(Wnt signaling pathway);ko04520(Adherens junction);ko04916(Melanogenesis);ko05200(Pathways in cancer);ko05210(Colorectal cancer);ko05213(Endometrial cancer);ko05215(Prostate cancer);ko05216(Thyroid cancer);ko05217(Basal cell carcinoma);ko05221(Acute myeloid leukemia);ko05412(Arrhythmogenic right ventricular cardiomyopathy (ARVC))	3678	7106	5315	1	7	5	77.31	157.14	191.43	0.02	0.15	0.1	5366.33	4.33	141.96	0.09	9.29343	9.29343	3.23181e-40	3.42709e-38	yes
comp10686_c0	comp10686_c0_seq1	438	239	DYNLRB2	dynein light chain roadblock-type	GO:0005868(cytoplasmic dynein complex);GO:0005874(microtubule);GO:0003777(microtubule motor activity);GO:0007018(microtubule-based movement);GO:0006810(transport)	[D] Cell cycle control, cell division, chromosome partitioning ;[N] Cell motility	K10419	-	2750	2688	2802	6	2	4	160.25	165.29	269.97	0.41	0.15	0.23	2746.67	4	198.5	0.26	8.44025	8.44025	3.45951e-40	3.66075e-38	yes
comp24986_c0	comp24986_c0_seq1,comp24986_c0_seq2	1031	604.39	-	-	-	-	-	-	10408	14542	11524	28	4	12	221.79	336.57	400.69	0.8	0.12	0.29	12158	14.67	319.68	0.4	8.74084	8.74084	3.51399e-40	3.71051e-38	yes
comp27637_c0	comp27637_c0_seq1	1508	1309	EST00098	-	-	-	-	-	924	492	528	9984	8802	13252	9.83	5.52	9.29	124.88	119.72	141.86	648	10679.3	8.21	128.82	-5.0781	5.0781	3.83235e-40	4.03809e-38	yes
comp24677_c0	comp24677_c0_seq1	1660	1461	SLC4A11	-	GO:0016323(basolateral plasma membrane);GO:0016021(integral to membrane);GO:0015106(bicarbonate transmembrane transporter activity);GO:0046715(borate transmembrane transporter activity);GO:0015252(hydrogen ion channel activity);GO:0005452(inorganic anion exchanger activity);GO:0005272(sodium channel activity);GO:0005351(sugar:hydrogen symporter activity);GO:0030003(cellular cation homeostasis);GO…	[P] Inorganic ion transport and metabolism	-	-	2153	1641	1447	0	0	2	20.52	16.51	22.81	0	0	0.02	1747	0.67	19.95	0.01	10.1794	10.1794	3.84289e-40	4.04064e-38	yes
comp26418_c0	comp26418_c0_seq1	1441	1242	-	-	-	-	-	-	9486	8115	3551	31	15	10	106.37	96.03	65.84	0.41	0.22	0.11	7050.67	18.67	89.41	0.25	7.429	7.429	3.94915e-40	4.14361e-38	yes
comp27099_c0	comp27099_c0_seq1,comp27099_c0_seq2,comp27099_c0_seq3	5672	3197.18	CCDC108	-	GO:0016021(integral to membrane);GO:0005198(structural molecule activity)	-	-	-	14607	16971	9757	56	55	140	57.92	80.52	62.4	0.33	0.33	0.51	13778.3	83.67	66.95	0.39	6.36584	6.36584	4.0433e-40	4.23346e-38	yes
comp19473_c0	comp19473_c0_seq1	1790	1591	-	kinesin family member 1/13/14	GO:0005737(cytoplasm);GO:0005874(microtubule);GO:0005524(ATP binding);GO:0003777(microtubule motor activity);GO:0007018(microtubule-based movement)	-	K10392	-	8615	9295	6487	84	71	68	75.41	85.86	93.89	0.86	0.79	0.6	8132.33	74.33	85.05	0.75	5.74582	5.74582	4.18108e-40	4.36852e-38	yes
comp20842_c0	comp20842_c0_seq1	1115	916	CXCR4	C-X-C chemokine receptor type 4	GO:0016021(integral to membrane);GO:0016494(C-X-C chemokine receptor activity)	[R] General function prediction only	K04189	ko04060(Cytokine-cytokine receptor interaction);ko04062(Chemokine signaling pathway);ko04144(Endocytosis);ko04360(Axon guidance);ko04670(Leukocyte transendothelial migration);ko04672(Intestinal immune network for IgA production)	25	21	4	1587	1151	1811	0.38	0.34	0.1	28.37	22.37	27.7	16.67	1516.33	0.27	26.15	-7.6194	7.6194	4.86972e-40	5.07737e-38	yes
comp26048_c0	comp26048_c0_seq1,comp26048_c0_seq2	1393	1191.42	CD9	CD9 antigen	GO:0016021(integral to membrane);GO:0007155(cell adhesion);GO:0006928(cellular component movement);GO:0007342(fusion of sperm to egg plasma membrane);GO:0030913(paranodal junction assembly)	[R] General function prediction only	K06460	ko04640(Hematopoietic cell lineage)	114	76	116	7535	6605	4389	1.33	0.94	2.24	104.19	99.31	51.94	102	6176.33	1.5	85.15	-6.90456	6.90456	5.43416e-40	5.65403e-38	yes
comp25784_c0	comp25784_c0_seq1,comp25784_c0_seq2	1847	1584.03	Ccdc11	nucleoprotein TPR	-	-	K09291	ko04011(MAPK signaling pathway - yeast);ko05200(Pathways in cancer);ko05216(Thyroid cancer)	9961	11314	3854	26	44	40	84.39	102.89	54.1	0.26	0.55	0.39	8376.33	36.67	80.46	0.4	6.71213	6.71213	5.58616e-40	5.80004e-38	yes
comp13747_c0	comp13747_c0_seq1	2485	2286	sigmar1	C-8 sterol isomerase	GO:0005789(endoplasmic reticulum membrane);GO:0016021(integral to membrane);GO:0005637(nuclear inner membrane);GO:0005640(nuclear outer membrane);GO:0005886(plasma membrane);GO:0000247(C-8 sterol isomerase activity);GO:0004872(receptor activity);GO:0006696(ergosterol biosynthetic process);GO:0006869(lipid transport)	[T] Signal transduction mechanisms	K09829	ko00100(Steroid biosynthesis)	850	682	755	12681	12244	18592	5.18	4.38	7.61	90.83	95.36	113.97	762.33	14505.7	5.72	100.05	-5.21736	5.21736	6.37362e-40	6.60387e-38	yes
comp11062_c0	comp11062_c0_seq1	1413	1214	CALN1	calmodulin	GO:0005794(Golgi apparatus);GO:0016021(integral to membrane);GO:0048471(perinuclear region of cytoplasm);GO:0005886(plasma membrane);GO:0005509(calcium ion binding)	[T] Signal transduction mechanisms	K02183	ko04020(Calcium signaling pathway);ko04070(Phosphatidylinositol signaling system);ko04114(Oocyte meiosis);ko04270(Vascular smooth muscle contraction);ko04626(Plant-pathogen interaction);ko04720(Long-term potentiation);ko04722(Neurotrophin signaling pathway);ko04740(Olfactory transduction);ko04744(Phototransduction);ko04745(Phototransduction - fly);ko04910(Insulin signaling pathway);ko04912(GnRH s…	21	16	11	1341	853	1374	0.24	0.19	0.21	18.09	12.51	15.86	16	1189.33	0.21	15.49	-7.25094	7.25094	8.1096e-40	8.38509e-38	yes
comp21750_c0	comp21750_c0_seq1	1700	1501	ZNF98	KRAB domain-containing zinc finger protein	GO:0005634(nucleus);GO:0003677(DNA binding);GO:0008270(zinc ion binding);GO:0006355(regulation of transcription, DNA-dependent);GO:0006351(transcription, DNA-dependent)	[R] General function prediction only	K09228	-	1134	1081	650	11386	10531	12310	10.52	10.58	9.97	124.2	124.91	114.92	955	11409	10.36	121.34	-4.63504	4.63504	8.28751e-40	8.55127e-38	yes
comp50160_c0	comp50160_c0_seq1	346	147	-	-	-	-	-	-	58.99	67.49	42.19	2137.85	2446.12	1986.3	5.59	6.75	6.61	238.12	296.27	189.34	56.22	2190.09	6.32	241.24	-6.3388	6.3388	8.53469e-40	8.78808e-38	yes
comp18691_c0	comp18691_c0_seq1,comp18691_c0_seq2,comp18691_c0_seq3,comp18691_c0_seq4	782	470.31	-	-	-	-	-	-	3857	10683	4101	2	2	8	105.6	300.81	205.6	0.06	0.09	0.21	6213.67	4	204	0.12	9.59641	9.59641	9.60401e-40	9.86872e-38	yes
comp25507_c0	comp25507_c0_seq1,comp25507_c0_seq2,comp25507_c0_seq3,comp25507_c0_seq4	939	700.7	rsph1	-	GO:0005929(cilium);GO:0019861(flagellum);GO:0005932(microtubule basal body);GO:0030154(cell differentiation);GO:0007126(meiosis);GO:0007275(multicellular organismal development);GO:0007283(spermatogenesis)	[R] General function prediction only	-	-	7461	14966	8494	14	2	18	148.79	318.37	283.08	0.33	0.05	0.35	10307	11.33	250.08	0.24	8.88485	8.88485	9.86793e-40	1.0119e-37	yes
comp20049_c0	comp20049_c0_seq1	3658	3459	KIAA1257	-	-	-	-	-	10958.1	13268.6	7762.43	128.16	71.13	107.22	44.12	56.38	51.68	0.61	0.37	0.43	10663.1	102.17	50.73	0.47	5.68821	5.68821	1.11148e-39	1.13741e-37	yes
comp36655_c0	comp36655_c0_seq1	3008	2809	Slc9a2	solute carrier family 9, member 1	GO:0016324(apical plasma membrane);GO:0016021(integral to membrane);GO:0015385(sodium:hydrogen antiporter activity)	[P] Inorganic ion transport and metabolism	K05742	ko04260(Cardiac muscle contraction);ko04810(Regulation of actin cytoskeleton)	100	64	93	3365	3193	3724	0.5	0.33	0.76	19.61	20.24	18.58	85.67	3427.33	0.53	19.48	-6.29685	6.29685	1.2838e-39	1.31106e-37	yes
comp22725_c0	comp22725_c0_seq1	900	701	C14orf164	-	GO:0008270(zinc ion binding)	-	-	-	2573	3193	2912	4	0	0	51.12	66.94	95.66	0.09	0	0	2892.67	1.33	71.24	0.03	10.044	10.044	1.33504e-39	1.3606e-37	yes
comp23608_c0	comp23608_c0_seq1	1242	1043	-	-	-	-	-	-	274	221	201	5570	3942	4935	3.66	3.11	4.44	87.44	67.29	66.3	232	4815.67	3.74	73.68	-5.38772	5.38772	1.77843e-39	1.80876e-37	yes
comp21539_c0	comp21539_c0_seq1,comp21539_c0_seq2	2066	1724.37	pycrl	pyrroline-5-carboxylate reductase	GO:0005488(binding);GO:0016616(oxidoreductase activity, acting on the CH-OH group of donors, NAD or NADP as acceptor);GO:0004735(pyrroline-5-carboxylate reductase activity);GO:0006561(proline biosynthetic process)	[E] Amino acid transport and metabolism	K00286	ko00330(Arginine and proline metabolism)	1794.69	1262.03	826.39	13066.7	17795.1	19060.4	14.54	10.51	10.87	133.82	192.56	165.77	1294.37	16640.7	11.97	164.05	-4.77621	4.77621	2.51337e-39	2.55102e-37	yes
comp7553_c0	comp7553_c0_seq1,comp7553_c0_seq2	667	439.53	Lrrc51	-	GO:0005737(cytoplasm)	[A] RNA processing and modification	-	-	1888	5600	2347	0	0	0	58.86	181.26	117.08	0	0	0	3278.33	0	119.07	0	14.3185	14.3185	2.82076e-39	2.85173e-37	yes
comp13819_c0	comp13819_c0_seq1	2170	1971	CYP27C1	cytochrome P450, family 27, subfamily B (25-hydroxyvitamin D3 1alpha-hydroxylase)	GO:0016020(membrane);GO:0009055(electron carrier activity);GO:0020037(heme binding);GO:0004497(monooxygenase activity);GO:0016705(oxidoreductase activity, acting on paired donors, with incorporation or reduction of molecular oxygen)	[Q] Secondary metabolites biosynthesis, transport and catabolism	K07438	ko00100(Steroid biosynthesis)	111	120	66	2388	2635	2782	0.78	0.89	0.77	19.84	23.8	19.78	99	2601.67	0.81	21.14	-5.77358	5.77358	2.82111e-39	2.85173e-37	yes
comp27278_c0	comp27278_c0_seq1,comp27278_c0_seq10,comp27278_c0_seq11,comp27278_c0_seq12,comp27278_c0_seq13,comp27278_c0_seq14,comp27278_c0_seq15,comp27278_c0_seq16,comp27278_c0_seq17,comp27278_c0_seq18,comp27278_c0_seq19,comp27278_c0_seq2,comp27278_c0_seq20,comp27278_c0_seq3,comp27278_c0_seq4,comp27278_c0_seq5,comp27278_c0_seq6,comp27278_c0_seq7,comp27278_c0_seq8,comp27278_c0_seq9	2592	1886.27	TRIM27	tripartite motif-containing protein 27	GO:0005737(cytoplasm);GO:0005887(integral to plasma membrane);GO:0005624(membrane fraction);GO:0031965(nuclear membrane);GO:0016605(PML body);GO:0003677(DNA binding);GO:0005515(protein binding);GO:0004714(transmembrane receptor protein tyrosine kinase activity);GO:0008270(zinc ion binding);GO:0008283(cell proliferation);GO:0045814(negative regulation of gene expression, epigenetic);GO:0000122(neg…	[O] Posttranslational modification, protein turnover, chaperones	K12009	-	1766	1062	924	21703	12095	20424	12.76	8.38	12.07	206.22	118.95	193.28	1250.67	18074	11.07	172.82	-4.89965	4.89965	2.83034e-39	2.85526e-37	yes
comp7787_c0	comp7787_c0_seq1,comp7787_c0_seq2	1426	1169.85	-	-	-	-	-	-	8713	13364	8891	76	58	103	100.64	163.68	172.9	1.06	0.96	1.33	10322.7	79	145.74	1.12	6.06522	6.06522	2.84626e-39	2.8655e-37	yes
comp23961_c0	comp23961_c0_seq1,comp23961_c0_seq2	4253	1297.97	MYO1E	myosin I	GO:0016459(myosin complex);GO:0003779(actin binding);GO:0005524(ATP binding);GO:0042623(ATPase activity, coupled);GO:0005516(calmodulin binding);GO:0000146(microfilament motor activity);GO:0030048(actin filament-based movement)	[Z] Cytoskeleton	K10356	-	369	229	294	6453	8122	7681	11.65	7.32	4.69	28.8	36.73	27.3	297.33	7418.67	7.89	30.94	-5.64937	5.64937	2.89856e-39	2.91226e-37	yes
comp26942_c0	comp26942_c0_seq1,comp26942_c0_seq2,comp26942_c0_seq3	2008	1791.16	elovl6	elongation of very long chain fatty acids protein 6	GO:0005789(endoplasmic reticulum membrane);GO:0016021(integral to membrane);GO:0016747(transferase activity, transferring acyl groups other than amino-acyl groups);GO:0019367(fatty acid elongation, saturated fatty acid);GO:0042759(long-chain fatty acid biosynthetic process)	[I] Lipid transport and metabolism	K10203	ko01040(Biosynthesis of unsaturated fatty acids)	287	522	305	8965	9335	11671	2.21	4.28	3.91	82.99	93.83	92.08	371.33	9990.33	3.47	89.63	-5.73342	5.73342	3.14583e-39	3.15433e-37	yes
comp22047_c0	comp22047_c0_seq1,comp22047_c0_seq2,comp22047_c0_seq3	1750	1520.55	lin54	-	GO:0005634(nucleus);GO:0003677(DNA binding);GO:0007049(cell cycle);GO:0006355(regulation of transcription, DNA-dependent);GO:0006351(transcription, DNA-dependent)	[P] Inorganic ion transport and metabolism	-	-	4694	6779	4726	23	23	38	43.22	65.99	72.61	0.24	0.27	0.36	5399.67	28	60.61	0.29	6.62009	6.62009	3.17572e-39	3.1779e-37	yes
comp20649_c0	comp20649_c0_seq1	1098	899	RND1	Rho family GTPase 1	GO:0005912(adherens junction);GO:0005856(cytoskeleton);GO:0005829(cytosol);GO:0005886(plasma membrane);GO:0005525(GTP binding);GO:0003924(GTPase activity);GO:0005102(receptor binding);GO:0007015(actin filament organization);GO:0007411(axon guidance);GO:0007162(negative regulation of cell adhesion);GO:0016322(neuron remodeling);GO:0007264(small GTPase mediated signal transduction)	[R] General function prediction only	K07531	ko04360(Axon guidance)	60	52	22	1618	3294	3062	0.93	0.85	0.56	29.47	65.24	47.73	44.67	2658	0.78	47.48	-7.01156	7.01156	3.21759e-39	3.21333e-37	yes
comp24389_c5	comp24389_c5_seq1	2018	1819	specc1la	-	GO:0007049(cell cycle);GO:0051301(cell division)	-	-	-	102	170	113	4899	4165	4446	0.78	1.37	1.43	44.1	40.77	34.25	128.33	4503.33	1.19	39.71	-6.11696	6.11696	4.30445e-39	4.29013e-37	yes
comp14770_c0	comp14770_c0_seq1,comp14770_c0_seq2	2044	1819.14	rsph6a	-	-	-	-	-	9957	12796	5777	46	74	51	77.12	104.64	72.32	0.41	0.71	0.43	9510	57	84.69	0.52	6.29371	6.29371	4.54781e-39	4.52361e-37	yes
comp26197_c0	comp26197_c0_seq1	3835	3636	FSCN1	-	GO:0030054(cell junction);GO:0005737(cytoplasm);GO:0030175(filopodium);GO:0071437(invadopodium);GO:0001725(stress fiber);GO:0051015(actin filament binding);GO:0008144(drug binding);GO:0030674(protein binding, bridging);GO:0051017(actin filament bundle assembly);GO:0016477(cell migration);GO:0008283(cell proliferation)	-	-	-	1658	1509	1109	24563	13976	20174	6.35	6.1	7.02	110.61	68.44	77.75	1425.33	19571	6.49	85.6	-4.8008	4.8008	4.56847e-39	4.5351e-37	yes
comp23660_c0	comp23660_c0_seq1	2379	2180	pou5f1	POU domain transcription factor, class 7	GO:0005634(nucleus);GO:0043565(sequence-specific DNA binding);GO:0003700(sequence-specific DNA binding transcription factor activity);GO:0035284(brain segmentation);GO:0009953(dorsal/ventral pattern formation);GO:0007398(ectoderm development);GO:0009880(embryonic pattern specification);GO:0001706(endoderm formation);GO:0055113(epiboly involved in gastrulation with mouth forming second);GO:0031101…	[K] Transcription	K09369	-	322	119	135	21319	8694	8634	2.06	0.8	1.43	160.12	71	55.5	192	12882.3	1.43	95.54	-7.1698	7.1698	4.74198e-39	4.69796e-37	yes
comp29745_c0	comp29745_c0_seq1	564	365	Reep6	-	GO:0016021(integral to membrane);GO:0005515(protein binding)	[U] Intracellular trafficking, secretion, and vesicular transport	-	-	4	16	1	1422	2076	1685	0.15	0.64	0.06	63.79	101.26	64.69	7	1727.67	0.28	76.58	-9.01334	9.01334	5.78059e-39	5.71554e-37	yes
comp7350_c0	comp7350_c0_seq1,comp7350_c0_seq2	1682	1474.27	Xbp1	X box-binding protein 1	GO:0005634(nucleus);GO:0046983(protein dimerization activity);GO:0043565(sequence-specific DNA binding);GO:0003700(sequence-specific DNA binding transcription factor activity);GO:0030968(endoplasmic reticulum unfolded protein response);GO:0042493(response to drug);GO:0051602(response to electrical stimulus);GO:0060096(serotonin secretion, neurotransmission);GO:0006366(transcription from RNA polym…	[K] Transcription	K09027	-	7191	5758	4873	58729	57961	76435	67.77	57.2	76.02	658.72	707.01	734.39	5940.67	64375	67	700.04	-4.45853	4.45853	5.85497e-39	5.7776e-37	yes
comp22476_c0	comp22476_c0_seq1	1139	940	Rnf32	-	GO:0008270(zinc ion binding)	[O] Posttranslational modification, protein turnover, chaperones	-	-	3298	3842	1164	4	1	2	48.86	60.07	28.51	0.07	0.02	0.03	2768	2.33	45.81	0.04	9.05298	9.05298	6.38704e-39	6.29016e-37	yes
comp22277_c0	comp22277_c0_seq1	2568	2369	SEC14L1	-	GO:0005794(Golgi apparatus);GO:0016021(integral to membrane);GO:0005488(binding);GO:0006810(transport)	[I] Lipid transport and metabolism	-	-	6876	10405	3119	27	12	16	40.42	64.55	30.32	0.19	0.09	0.09	6800	18.33	45.1	0.12	7.44369	7.44369	6.46948e-39	6.35876e-37	yes
comp26651_c0	comp26651_c0_seq1,comp26651_c0_seq2	283	83.86	-	-	-	-	-	-	2921	2661	927	2	0	1	484.54	465.73	254.75	0.39	0	0.17	2169.67	1	401.67	0.19	9.8492	9.8492	7.00564e-39	6.87216e-37	yes
comp12766_c0	comp12766_c0_seq1	862	663	-	-	-	-	-	-	3758	8848	1870	2	0	0	78.94	196.13	64.95	0.05	0	0	4825.33	0.67	113.34	0.02	11.5753	11.5753	7.24131e-39	7.08935e-37	yes
comp8170_c0	comp8170_c0_seq1	1841	1642	Pdcd7	myosin heavy chain	GO:0005689(U12-type spliceosomal complex);GO:0006915(apoptosis);GO:0006917(induction of apoptosis);GO:0051384(response to glucocorticoid stimulus)	-	K10352	ko04530(Tight junction);ko05416(Viral myocarditis)	1330	1236	837	11950	12071	15340	11.28	11.06	11.74	119.16	130.89	130.91	1134.33	13120.3	11.36	126.99	-4.56966	4.56966	8.12595e-39	7.9398e-37	yes
comp5472_c0	comp5472_c0_seq1	1587	1388	SLC16A3	MFS transporter, MCP family, solute carrier family 16 (monocarboxylic acid transporters), member 3	GO:0016021(integral to membrane);GO:0005886(plasma membrane);GO:0015355(secondary active monocarboxylate transmembrane transporter activity);GO:0015293(symporter activity);GO:0015711(organic anion transport)	[G] Carbohydrate transport and metabolism	K08180	-	113	60	39	1997	1894	2786	1.13	0.64	0.65	23.56	24.29	28.13	70.67	2225.67	0.81	25.33	-6.08008	6.08008	8.40657e-39	8.19789e-37	yes
comp19913_c0	comp19913_c0_seq1	1848	1649	Arhgef16	neuronal guanine nucleotide exchange factor	GO:0005737(cytoplasm);GO:0005089(Rho guanyl-nucleotide exchange factor activity);GO:0032863(activation of Rac GTPase activity);GO:0060326(cell chemotaxis);GO:0090004(positive regulation of establishment of protein localization in plasma membrane)	[T] Signal transduction mechanisms	K07525	ko04360(Axon guidance)	544	236	194	6251	5524	7281	4.59	2.1	2.71	62.07	59.64	61.87	324.67	6352	3.13	61.19	-5.40556	5.40556	8.4757e-39	8.24913e-37	yes
comp29851_c0	comp29851_c0_seq1	1476	1277	Dmc1	meiotic recombination protein DMC1	GO:0000794(condensed nuclear chromosome);GO:0005654(nucleoplasm);GO:0005524(ATP binding);GO:0008094(DNA-dependent ATPase activity);GO:0003690(double-stranded DNA binding);GO:0000150(recombinase activity);GO:0003697(single-stranded DNA binding);GO:0006281(DNA repair);GO:0007141(male meiosis I);GO:0001556(oocyte maturation);GO:0001541(ovarian follicle development);GO:0000239(pachytene);GO:0007131(r…	[D] Cell cycle control, cell division, chromosome partitioning ;[L] Replication, recombination and repair	K10872	ko04113(Meiosis - yeast)	4104	4873	5715	14	15	12	44.76	56.08	103.05	0.18	0.21	0.13	4897.33	13.67	67.96	0.17	7.54653	7.54653	8.82813e-39	8.57535e-37	yes
comp26782_c0	comp26782_c0_seq1,comp26782_c0_seq10,comp26782_c0_seq2,comp26782_c0_seq3,comp26782_c0_seq4,comp26782_c0_seq5,comp26782_c0_seq6,comp26782_c0_seq7,comp26782_c0_seq8,comp26782_c0_seq9	4119	2516	LMO7	F-box protein 20	GO:0005737(cytoplasm);GO:0005634(nucleus);GO:0000151(ubiquitin ligase complex);GO:0004842(ubiquitin-protein ligase activity);GO:0008270(zinc ion binding)	-	K06084	ko04520(Adherens junction)	2520	1811	1062	17387	17606	21242	14.73	11.34	12.04	75.14	82.45	79.42	1797.67	18745	12.7	79	-4.47897	4.47897	9.00403e-39	8.72917e-37	yes
comp12229_c0	comp12229_c0_seq1,comp12229_c0_seq2	334	81.98	-	-	-	-	-	-	1	1	0	1139	404	1161	0.23	0.24	0	138.61	53.94	120.7	0.67	901.33	0.16	104.42	-11.1139	11.1139	1.01992e-38	9.86862e-37	yes
comp7248_c0	comp7248_c0_seq1	1746	1547	CNTD2	cyclin B	-	[D] Cell cycle control, cell division, chromosome partitioning	K05868	ko04110(Cell cycle);ko04115(p53 signaling pathway);ko04914(Progesterone-mediated oocyte maturation)	1847	757	569	15804	17518	21578	16.63	7.19	8.47	167.27	201.61	195.45	1057.67	18300	10.76	188.11	-5.25552	5.25552	1.12037e-38	1.08195e-36	yes
comp17461_c0	comp17461_c0_seq1	580	381	-	-	-	-	-	-	8	1	4	718	815	1389	0.29	0.04	0.24	30.86	38.09	51.09	4.33	974	0.19	40.01	-8.80843	8.80843	1.12691e-38	1.08616e-36	yes
comp23225_c0	comp23225_c0_seq1	1087	888	fam166b	-	-	-	-	-	2392	1654	1135	2	0	2	37.52	27.37	29.43	0.04	0	0.03	1727	1.33	31.44	0.02	9.18767	9.18767	1.29982e-38	1.25039e-36	yes
comp25714_c0	comp25714_c0_seq1,comp25714_c0_seq2,comp25714_c0_seq3	1719	1483.95	CERS5	-	GO:0005789(endoplasmic reticulum membrane);GO:0016021(integral to membrane);GO:0005792(microsome);GO:0031965(nuclear membrane);GO:0043565(sequence-specific DNA binding);GO:0003700(sequence-specific DNA binding transcription factor activity);GO:0050291(sphingosine N-acyltransferase activity);GO:0046513(ceramide biosynthetic process)	[U] Intracellular trafficking, secretion, and vesicular transport	-	-	924.56	746.54	686.71	9759.02	12361	18061.7	8.99	7.54	10.7	110	152.06	177.91	785.94	13393.9	9.08	146.66	-5.09015	5.09015	1.36103e-38	1.30675e-36	yes
comp25962_c1	comp25962_c1_seq1,comp25962_c1_seq10,comp25962_c1_seq11,comp25962_c1_seq12,comp25962_c1_seq13,comp25962_c1_seq14,comp25962_c1_seq15,comp25962_c1_seq16,comp25962_c1_seq17,comp25962_c1_seq18,comp25962_c1_seq19,comp25962_c1_seq2,comp25962_c1_seq20,comp25962_c1_seq21,comp25962_c1_seq22,comp25962_c1_seq23,comp25962_c1_seq24,comp25962_c1_seq25,comp25962_c1_seq26,comp25962_c1_seq27,comp25962_c1_seq28,co…	1935	1607.35	CASK	calcium/calmodulin-dependent serine protein kinase	-	[T] Signal transduction mechanisms	K06103	ko04530(Tight junction)	2084	1828	836	16682	17660	25769	17.67	16.64	11.48	198.05	225.22	251.63	1582.67	20037	15.26	224.97	-4.75382	4.75382	1.4017e-38	1.3432e-36	yes
comp7439_c0	comp7439_c0_seq1	1167	968	med4	-	GO:0016592(mediator complex);GO:0001104(RNA polymerase II transcription cofactor activity);GO:0006357(regulation of transcription from RNA polymerase II promoter)	[K] Transcription	-	-	1616	1090	784	13957	10940	13469	23.25	16.55	18.65	236.08	201.22	194.98	1163.33	12788.7	19.48	210.76	-4.53316	4.53316	1.43357e-38	1.3711e-36	yes
comp23266_c0	comp23266_c0_seq1,comp23266_c0_seq2,comp23266_c0_seq3	3259	2504.57	Osbpl1a	tankyrase	GO:0008289(lipid binding);GO:0006869(lipid transport)	[T] Signal transduction mechanisms	K10799	-	776	518	316	8296	6310	7435	3.59	2.65	2.6	44.77	37	34.11	536.67	7347	2.95	38.63	-4.87629	4.87629	1.60959e-38	1.5365e-36	yes
comp24586_c0	comp24586_c0_seq1	1112	913	SYCP3	plectin	GO:0000775(chromosome, centromeric region);GO:0005634(nucleus)	-	K10388	-	12776	14160	15321	36	6	30	194.89	227.94	386.42	0.65	0.12	0.46	14085.7	24	269.75	0.41	8.29144	8.29144	1.72808e-38	1.64644e-36	yes
comp27774_c0	comp27774_c0_seq1	313	114	-	-	-	-	-	-	0	0	2	828	447	845	0	0	0.4	118.92	69.81	103.87	0.67	706.67	0.13	97.53	-10.7144	10.7144	1.77164e-38	1.68472e-36	yes
comp21653_c0	comp21653_c0_seq1	1869	1670	TMPRSS4	transmembrane protease, serine 4	GO:0016021(integral to membrane);GO:0005044(scavenger receptor activity);GO:0004252(serine-type endopeptidase activity);GO:0006508(proteolysis)	[E] Amino acid transport and metabolism	K09635	-	97	56	137	10240	6155	11161	0.81	0.49	1.89	100.4	65.62	93.65	96.67	9185.33	1.06	86.56	-7.4407	7.4407	2.14743e-38	2.03817e-36	yes
comp5611_c0	comp5611_c0_seq1	1880	1681	cldn7a	claudin	GO:0016021(integral to membrane);GO:0005923(tight junction);GO:0005198(structural molecule activity)	-	K06087	ko04514(Cell adhesion molecules (CAMs));ko04530(Tight junction);ko04670(Leukocyte transendothelial migration)	68	35	39	2054	1403	2849	0.56	0.31	0.53	20.01	14.86	23.75	47.33	2102	0.47	19.54	-6.49111	6.49111	2.20778e-38	2.09146e-36	yes
comp26528_c0	comp26528_c0_seq1,comp26528_c0_seq2	2718	2440.62	Dhx32	adenosinetriphosphatase	GO:0005739(mitochondrion);GO:0005634(nucleus);GO:0005524(ATP binding);GO:0004386(helicase activity)	[A] RNA processing and modification	K01509	ko00230(Purine metabolism)	158	162	63	2949	2783	3835	0.88	0.96	0.58	19.54	20.01	21.84	127.67	3189	0.81	20.46	-5.73211	5.73211	2.24043e-38	2.11836e-36	yes
comp15675_c0	comp15675_c0_seq1	645	446	-	-	-	-	-	-	0	0	0	754	401	729	0	0	0	27.68	16.01	22.9	0	628	0	22.2	-12.9031	12.9031	2.26086e-38	2.13362e-36	yes
comp26446_c0	comp26446_c0_seq1	2854	2655	ccdc40	translation initiation factor eIF-3 subunit 10	GO:0005929(cilium);GO:0005737(cytoplasm);GO:0070286(axonemal dynein complex assembly);GO:0060285(ciliary cell motility);GO:0035083(cilium axoneme assembly);GO:0060287(cilium movement involved in determination of left/right asymmetry);GO:0060286(flagellar cell motility);GO:0003146(heart jogging);GO:0001947(heart looping);GO:0048793(pronephros development)	[T] Signal transduction mechanisms	K03254	-	23866	36546	13867	50	121	58	125.19	202.3	120.27	0.31	0.81	0.31	24759.7	76.33	149.25	0.48	7.22679	7.22679	2.34355e-38	2.20747e-36	yes
comp26124_c0	comp26124_c0_seq1,comp26124_c0_seq10,comp26124_c0_seq11,comp26124_c0_seq12,comp26124_c0_seq2,comp26124_c0_seq3,comp26124_c0_seq4,comp26124_c0_seq5,comp26124_c0_seq6,comp26124_c0_seq7,comp26124_c0_seq8,comp26124_c0_seq9	1376	976.82	Gm166	-	-	-	-	-	3995.8	4554.98	3606.29	26.49	14.21	18.27	56.42	67.97	81.23	0.4	0.28	0.29	4052.36	19.66	68.54	0.32	6.71922	6.71922	2.36707e-38	2.2254e-36	yes
comp25153_c0	comp25153_c0_seq1	5049	4850	-	-	-	-	-	-	1847	1395	816	13350	13645	21263	5.3	4.23	3.87	45.07	50.09	61.43	1352.67	16086	4.47	52.2	-4.647	4.647	2.81894e-38	2.6445e-36	yes
comp15237_c0	comp15237_c0_seq1,comp15237_c0_seq2	1707	1503.33	TCFL5	transcription factor-like 5	GO:0003677(DNA binding);GO:0003700(sequence-specific DNA binding transcription factor activity);GO:0030154(cell differentiation);GO:0007275(multicellular organismal development);GO:0045595(regulation of cell differentiation);GO:0042127(regulation of cell proliferation);GO:0007283(spermatogenesis);GO:0006366(transcription from RNA polymerase II promoter)	-	K09092	-	2292	3374	2383	4	6	6	21.22	32.96	36.48	0.04	0.07	0.06	2683	5.33	30.22	0.06	7.97234	7.97234	2.82348e-38	2.6445e-36	yes
comp8058_c0	comp8058_c0_seq1	1494	1295	Ubxn11	-	GO:0005737(cytoplasm);GO:0005856(cytoskeleton)	[Y] Nuclear structure	-	-	3438	4753	2717	6	6	0	36.97	53.94	48.31	0.08	0.08	0	3636	4	46.41	0.05	8.75014	8.75014	2.84245e-38	2.65726e-36	yes
comp6668_c0	comp6668_c0_seq1,comp6668_c0_seq2	894	694.62	-	-	-	-	-	-	3401	6571	2712	3	8	10	68.28	139.31	90.05	0.07	0.2	0.2	4228	7	99.21	0.16	8.19772	8.19772	3.03053e-38	2.82777e-36	yes
comp25464_c0	comp25464_c0_seq1,comp25464_c0_seq2,comp25464_c0_seq3	3611	2058.76	NEK10	-	GO:0005524(ATP binding);GO:0046872(metal ion binding);GO:0004674(protein serine/threonine kinase activity);GO:0004713(protein tyrosine kinase activity)	[R] General function prediction only	K00924	-	5424	9601	3782	27	11	14	32.95	52.25	46.21	0.14	0.06	0.06	6269	17.33	43.8	0.09	7.45305	7.45305	3.35669e-38	3.12625e-36	yes
comp22425_c0	comp22425_c0_seq1,comp22425_c0_seq2	2143	1562.38	Atp2b3	Ca2+ transporting ATPase, plasma membrane	GO:0016021(integral to membrane);GO:0045121(membrane raft);GO:0005886(plasma membrane);GO:0005524(ATP binding);GO:0005388(calcium-transporting ATPase activity);GO:0005516(calmodulin binding);GO:0046872(metal ion binding);GO:0030165(PDZ domain binding);GO:0005515(protein binding);GO:0006754(ATP biosynthetic process);GO:0007420(brain development);GO:0003407(neural retina development)	[P] Inorganic ion transport and metabolism	K05850	ko04020(Calcium signaling pathway)	1889	1821	1036	2	0	0	21.94	22.68	20.64	0.03	0	0	1582	0.67	21.75	0.01	9.98743	9.98743	3.45592e-38	3.21265e-36	yes
comp25309_c0	comp25309_c0_seq1,comp25309_c0_seq2	1511	1312	-	-	-	-	-	-	6	16	5	2792	2214	10475	0.06	0.18	0.09	34.84	30.04	111.88	9	5160.33	0.11	58.92	-10.0967	10.0967	3.60335e-38	3.34345e-36	yes
comp20520_c1	comp20520_c1_seq1	1342	1143	-	-	-	-	-	-	55	20	19	2040	1181	2337	0.67	0.26	0.38	29.22	18.4	28.65	31.33	1852.67	0.44	25.42	-6.96849	6.96849	3.83131e-38	3.54835e-36	yes
comp21422_c0	comp21422_c0_seq1	2064	1865	CERK	ceramide kinase	GO:0000299(integral to membrane of membrane fraction);GO:0016020(membrane);GO:0005634(nucleus);GO:0005524(ATP binding);GO:0001729(ceramide kinase activity);GO:0004143(diacylglycerol kinase activity);GO:0000287(magnesium ion binding);GO:0007205(activation of protein kinase C activity by G-protein coupled receptor protein signaling pathway);GO:0006672(ceramide metabolic process)	[I] Lipid transport and metabolism ;[T] Signal transduction mechanisms	K04715	ko00600(Sphingolipid metabolism)	97	100	61	1991	1988	2823	0.72	0.79	0.75	17.48	18.98	21.21	86	2267.33	0.75	19.22	-5.7532	5.7532	3.98798e-38	3.68659e-36	yes
comp22273_c0	comp22273_c0_seq1,comp22273_c0_seq2,comp22273_c0_seq3,comp22273_c0_seq4,comp22273_c0_seq5	1526	961.27	-	-	-	-	-	-	38	51	9	2677	1949	2240	0.68	0.97	0.2	45.5	36.91	34.81	32.67	2288.67	0.62	39.07	-7.24932	7.24932	4.19044e-38	3.86656e-36	yes
comp9797_c0	comp9797_c0_seq1,comp9797_c0_seq2	1440	1222.06	fsip1	-	-	-	-	-	5345	6377	3041	20	20	8	61.28	77.48	57.91	0.27	0.3	0.09	4921	16	65.56	0.22	7.16565	7.16565	4.3577e-38	4.01344e-36	yes
comp16499_c0	comp16499_c0_seq1,comp16499_c0_seq2	1052	734.55	-	-	-	-	-	-	35	30	23	1345	1046	1586	0.74	0.61	0.74	28.91	25.8	32.13	29.33	1325.67	0.7	28.95	-6.51789	6.51789	4.46714e-38	4.10663e-36	yes
comp22818_c0	comp22818_c0_seq1,comp22818_c0_seq2,comp22818_c0_seq3	477	193.41	-	-	-	-	-	-	2	0	0	1066	447	705	0.1	0	0	86.34	51.87	50.92	0.67	739.33	0.03	63.04	-10.8723	10.8723	4.48362e-38	4.11418e-36	yes
comp24740_c0	comp24740_c0_seq1,comp24740_c0_seq2,comp24740_c0_seq3,comp24740_c0_seq4	849	564.8	C22orf31	-	-	-	-	-	2638	1333	1240	2	0	1	59.22	33.63	47.44	0.07	0	0.03	1737	1	46.76	0.03	9.57834	9.57834	5.27023e-38	4.82707e-36	yes
comp24477_c0	comp24477_c0_seq1	1427	1228	-	S-(hydroxymethyl)glutathione dehydrogenase / alcohol dehydrogenase	GO:0005737(cytoplasm);GO:0004022(alcohol dehydrogenase (NAD) activity);GO:0008270(zinc ion binding)	[Q] Secondary metabolites biosynthesis, transport and catabolism	K00121	ko00010(Glycolysis / Gluconeogenesis);ko00071(Fatty acid metabolism);ko00350(Tyrosine metabolism);ko00624(1- and 2-Methylnaphthalene degradation);ko00641(3-Chloroacrylic acid degradation);ko00680(Methane metabolism);ko00830(Retinol metabolism);ko00980(Metabolism of xenobiotics by cytochrome P450);ko00982(Drug metabolism - cytochrome P450)	8251	2335	5390.02	233721	242660	260802	93.58	27.95	101.07	3116.32	3518.21	2976.04	5325.34	245728	74.2	3203.52	-6.54989	6.54989	5.34694e-38	4.88832e-36	yes
comp24804_c1	comp24804_c1_seq1,comp24804_c1_seq2	3293	2939.89	Sema4b	semaphorin 4	GO:0016021(integral to membrane);GO:0004872(receptor activity);GO:0030154(cell differentiation);GO:0007399(nervous system development)	[T] Signal transduction mechanisms	K06521	ko04360(Axon guidance)	102	35	58	4044	4619	2931	0.46	0.17	0.43	21.49	26.58	32.64	65	3864.67	0.35	26.9	-6.9727	6.9727	5.61263e-38	5.12181e-36	yes
comp23593_c0	comp23593_c0_seq1	1303	1104	-	-	-	-	-	-	8	0	1	1244	561	1396	0.1	0	0.02	18.45	9.05	17.72	3	1067	0.04	15.07	-9.49643	9.49643	6.50758e-38	5.92762e-36	yes
comp5097_c0	comp5097_c0_seq1	680	481	-	-	-	-	-	-	2	3	0	605	605	1350	0.06	0.09	0	20.59	22.39	39.33	1.67	853.33	0.05	27.44	-9.91042	9.91042	6.88928e-38	6.26383e-36	yes
comp24868_c0	comp24868_c0_seq1	2237	2038	SLC26A6	cadherin EGF LAG seven-pass G-type receptor 3 (flamingo)	GO:0016021(integral to membrane);GO:0005886(plasma membrane);GO:0008271(secondary active sulfate transmembrane transporter activity)	[P] Inorganic ion transport and metabolism	K04602	-	63	12	27	2750	2048	2746	0.43	0.09	0.31	22.09	17.89	18.88	34	2514.67	0.28	19.62	-7.28829	7.28829	7.35349e-38	6.6737e-36	yes
comp24739_c0	comp24739_c0_seq1	1231	1032	-	-	-	-	-	-	125.29	53.9	83	2992.8	5970.57	7491	1.69	0.77	1.85	47.48	103	101.72	87.4	5484.79	1.44	84.07	-6.99185	6.99185	7.85804e-38	7.11861e-36	yes
comp5194_c0	comp5194_c0_seq1	2171	1972	C1orf173	zinc finger homeobox protein 1	-	-	K09299	-	3347	4517	1522	4	4	0	23.64	33.66	17.77	0.03	0.04	0	3128.67	2.67	25.02	0.02	9.04058	9.04058	8.27015e-38	7.47832e-36	yes
comp14369_c0	comp14369_c0_seq1,comp14369_c0_seq2	2780	2510.84	Nlgn2	neuroligin	GO:0009986(cell surface);GO:0060076(excitatory synapse);GO:0060077(inhibitory synapse);GO:0005887(integral to plasma membrane);GO:0050839(cell adhesion molecule binding);GO:0042043(neurexin family protein binding);GO:0004872(receptor activity);GO:0097116(gephyrin clustering);GO:0007630(jump response);GO:0035641(locomotory exploration behavior);GO:0050885(neuromuscular process controlling balance)…	[R] General function prediction only	K07378	ko04514(Cell adhesion molecules (CAMs))	588	417	201	8227	5031	11489	3.34	2.5	1.9	55.22	36.73	66.01	402	8249	2.58	52.65	-5.44725	5.44725	8.4741e-38	7.64883e-36	yes
comp25257_c0	comp25257_c0_seq1	4037	3838	VLDLR	low-density lipoprotein receptor	GO:0005905(coated pit);GO:0016021(integral to membrane);GO:0034361(very-low-density lipoprotein particle);GO:0034185(apolipoprotein binding);GO:0005509(calcium ion binding);GO:0030228(lipoprotein particle receptor activity);GO:0008203(cholesterol metabolic process);GO:0006869(lipid transport);GO:0021517(ventral spinal cord development)	[T] Signal transduction mechanisms	K12473	ko04144(Endocytosis)	9007	6742	4703	62552	63750	64007	32.68	25.82	28.22	266.86	295.73	233.69	6817.33	63436.3	28.91	265.43	-4.29421	4.29421	8.9145e-38	8.03177e-36	yes
comp26094_c0	comp26094_c0_seq1	2244	2045	sema4e	semaphorin 4	GO:0016021(integral to membrane);GO:0004872(receptor activity);GO:0007275(multicellular organismal development)	[T] Signal transduction mechanisms	K06521	ko04360(Axon guidance)	3362	8786	3559	5	8	3	22.9	63.14	40.08	0.04	0.07	0.02	5235.67	5.33	42.04	0.04	8.88736	8.88736	8.96891e-38	8.06618e-36	yes
comp25725_c0	comp25725_c0_seq1,comp25725_c0_seq2	2123	1862.42	dytn	dystrophin	GO:0005886(plasma membrane);GO:0005509(calcium ion binding);GO:0008270(zinc ion binding)	-	K10366	ko05410(Hypertrophic cardiomyopathy (HCM));ko05412(Arrhythmogenic right ventricular cardiomyopathy (ARVC));ko05414(Dilated cardiomyopathy);ko05416(Viral myocarditis)	438	140	85	16579	7516	12167	3.26	1.09	1.06	145.19	69.84	90.49	221	12087.3	1.8	101.84	-6.95996	6.95996	9.0697e-38	8.1421e-36	yes
comp14533_c0	comp14533_c0_seq1	2964	2765	SLC24A4	-	GO:0016021(integral to membrane);GO:0005886(plasma membrane);GO:0015297(antiporter activity);GO:0015293(symporter activity);GO:0006816(calcium ion transport);GO:0006813(potassium ion transport);GO:0006814(sodium ion transport)	[P] Inorganic ion transport and metabolism ;[T] Signal transduction mechanisms	-	-	138	142	135	6105	4315	3616	0.7	0.75	1.12	36.15	27.78	18.33	138.33	4678.67	0.86	27.42	-6.07246	6.07246	9.15716e-38	8.2058e-36	yes
comp8518_c0	comp8518_c0_seq1	493	294	-	-	-	-	-	-	1	0	0	1290	2201	655	0.05	0	0	71.84	133.29	31.22	0.33	1382	0.02	78.78	-12.5808	12.5808	1.0674e-37	9.54788e-36	yes
comp25481_c0	comp25481_c0_seq1	1754	1555	-	-	-	-	-	-	477	464	230	6016	5626	5904	4.27	4.39	3.41	63.35	64.42	53.2	390.33	5848.67	4.02	60.32	-4.9908	4.9908	1.07671e-37	9.61387e-36	yes
comp13057_c0	comp13057_c0_seq1,comp13057_c0_seq2	1135	896.25	rsph9	-	GO:0035085(cilium axoneme);GO:0005737(cytoplasm);GO:0005856(cytoskeleton);GO:0031514(motile cilium);GO:0035083(cilium axoneme assembly);GO:0003341(cilium movement)	-	-	-	6222	8523	7211	8	15	2	95.66	137.69	184.48	0.15	0.3	0.03	7318.67	8.33	139.28	0.16	8.75454	8.75454	1.13104e-37	1.00808e-35	yes
comp14003_c0	comp14003_c0_seq1	1730	1531	NSDHL	sterol-4alpha-carboxylate 3-dehydrogenase (decarboxylating)	GO:0005789(endoplasmic reticulum membrane);GO:0016021(integral to membrane);GO:0003854(3-beta-hydroxy-delta5-steroid dehydrogenase activity);GO:0005488(binding);GO:0047012(sterol-4-alpha-carboxylate 3-dehydrogenase (decarboxylating) activity);GO:0006695(cholesterol biosynthetic process)	[I] Lipid transport and metabolism ;[E] Amino acid transport and metabolism	K07748	ko00100(Steroid biosynthesis)	207	458	206	8471	8415	10686	1.88	4.4	3.1	90.59	97.86	97.81	290.33	9190.67	3.13	95.42	-5.98524	5.98524	1.15958e-37	1.03167e-35	yes
comp7149_c0	comp7149_c0_seq1	1778	1579	-	-	-	-	-	-	5215	10207	2214	4	4	0	46	95	32.29	0.04	0.05	0	5878.67	2.67	57.76	0.03	9.94002	9.94002	1.19621e-37	1.06237e-35	yes
comp13779_c0	comp13779_c0_seq1	1411	1212	RNF126	E3 ubiquitin-protein ligase RNF115/126	GO:0008270(zinc ion binding)	[O] Posttranslational modification, protein turnover, chaperones	K11982	-	13558	19771	5881	63	66	112	155.8	239.74	111.74	0.85	0.97	1.29	13070	80.33	169.09	1.04	6.26944	6.26944	1.29167e-37	1.14509e-35	yes
comp12358_c0	comp12358_c0_seq1	1608	1409	Rrp9	kinesin family member 4/7/21/27	GO:0005730(nucleolus);GO:0030529(ribonucleoprotein complex);GO:0003723(RNA binding);GO:0006364(rRNA processing)	[A] RNA processing and modification	K10395	-	3318	2967	2047	30167	21287	36624	32.8	30.95	33.45	350.56	268.98	364.23	2777.33	29359.3	32.4	327.92	-4.42578	4.42578	1.30936e-37	1.15872e-35	yes
comp9652_c0	comp9652_c0_seq1	1933	1734	M1AP	-	GO:0016021(integral to membrane);GO:0031497(chromatin assembly);GO:0007292(female gamete generation);GO:0006396(RNA processing);GO:0007283(spermatogenesis)	-	-	-	1756	2127	1612	2	2	0	14.1	18.03	21.41	0.02	0.02	0	1831.67	1.33	17.85	0.01	9.33719	9.33719	1.3554e-37	1.19733e-35	yes
comp20466_c1	comp20466_c1_seq1,comp20466_c1_seq2,comp20466_c1_seq3	2281	1735.57	DMGDH	dimethylglycine dehydrogenase	GO:0005759(mitochondrial matrix);GO:0004047(aminomethyltransferase activity);GO:0047865(dimethylglycine dehydrogenase activity);GO:0009055(electron carrier activity);GO:0019695(choline metabolic process);GO:0006546(glycine catabolic process)	[E] Amino acid transport and metabolism	K00315	ko00260(Glycine, serine and threonine metabolism)	171.71	156.21	164.2	3831	3556.92	5545	1.75	1.22	2.39	30.13	58.04	37.32	164.04	4310.97	1.79	41.83	-5.6775	5.6775	1.4339e-37	1.26442e-35	yes
comp24529_c0	comp24529_c0_seq1,comp24529_c0_seq2,comp24529_c0_seq3,comp24529_c0_seq4,comp24529_c0_seq5,comp24529_c0_seq6,comp24529_c0_seq7	1555	1103.67	KCTD1	-	GO:0005634(nucleus);GO:0008076(voltage-gated potassium channel complex);GO:0005249(voltage-gated potassium channel activity);GO:0045892(negative regulation of transcription, DNA-dependent);GO:0006351(transcription, DNA-dependent)	[R] General function prediction only	-	-	214	206	101	2932	3313	4621	2.75	2.82	2.18	40.88	50.99	54.98	173.67	3622	2.58	48.95	-5.45311	5.45311	1.47802e-37	1.30103e-35	yes
comp28720_c0	comp28720_c0_seq1	399	200	-	-	-	-	-	-	64	61	36	1511	1856	1893	4.46	4.48	4.14	123.7	165.22	132.63	53.67	1753.33	4.36	140.52	-6.09376	6.09376	1.49413e-37	1.31288e-35	yes
comp27161_c0	comp27161_c0_seq1	4452	4253	HDAC6	histone deacetylase 6/10	GO:0016235(aggresome);GO:0005901(caveola);GO:0031252(cell leading edge);GO:0005829(cytosol);GO:0000118(histone deacetylase complex);GO:0005875(microtubule associated complex);GO:0048471(perinuclear region of cytoplasm);GO:0003779(actin binding);GO:0043014(alpha-tubulin binding);GO:0008013(beta-catenin binding);GO:0070840(dynein complex binding);GO:0034739(histone deacetylase activity (H3-K16 spec…	[B] Chromatin structure and dynamics	K11407	-	23853	15857	9669	311	250	275	78.11	54.8	52.35	1.2	1.05	0.91	16459.7	278.67	61.75	1.05	4.77713	4.77713	1.74172e-37	1.52774e-35	yes
comp28789_c0	comp28789_c0_seq1	2078	1879	phyhipl	-	-	-	-	-	132	179	92	3831	2784	3400	0.98	1.4	1.13	33.38	26.38	25.36	134.33	3338.33	1.17	28.37	-5.66812	5.66812	1.75051e-37	1.53274e-35	yes
comp14366_c0	comp14366_c0_seq1	1455	1256	TBX6L	T-box protein 6	GO:0005634(nucleus);GO:0003677(DNA binding);GO:0003700(sequence-specific DNA binding transcription factor activity);GO:0007275(multicellular organismal development)	[K] Transcription	K10180	-	2178	791	906	21238	18052	26529	24.15	9.26	16.61	276.86	255.89	295.98	1291.67	21939.7	16.67	276.24	-5.17439	5.17439	2.02127e-37	1.76671e-35	yes
comp26529_c0	comp26529_c0_seq1,comp26529_c0_seq2,comp26529_c0_seq3,comp26529_c0_seq4,comp26529_c0_seq5,comp26529_c0_seq6	1349	687.01	-	-	-	-	-	-	232.09	159.12	137.21	3513.27	3114.27	3394.82	8.06	5.52	5.93	109.29	89.14	74.14	176.14	3340.79	6.5	90.86	-5.29749	5.29749	2.14514e-37	1.87169e-35	yes
comp24046_c0	comp24046_c0_seq1	2496	2297	Lss	lanosterol synthase	GO:0005789(endoplasmic reticulum membrane);GO:0005792(microsome);GO:0000250(lanosterol synthase activity);GO:0006695(cholesterol biosynthetic process)	[I] Lipid transport and metabolism	K01852	ko00100(Steroid biosynthesis)	391	366	273	6973	4398	5899	2.37	2.34	2.74	49.71	34.09	35.99	343.33	5756.67	2.48	39.93	-5.08695	5.08695	2.42694e-37	2.11386e-35	yes
comp26934_c0	comp26934_c0_seq1,comp26934_c0_seq10,comp26934_c0_seq11,comp26934_c0_seq12,comp26934_c0_seq13,comp26934_c0_seq14,comp26934_c0_seq15,comp26934_c0_seq16,comp26934_c0_seq2,comp26934_c0_seq3,comp26934_c0_seq4,comp26934_c0_seq5,comp26934_c0_seq6,comp26934_c0_seq7,comp26934_c0_seq8,comp26934_c0_seq9	2401	567.04	-	-	-	-	-	-	316	313	391	11014	7043	11349	6.6	7.94	16.01	255.61	203.84	505.5	340	9802	10.18	321.65	-5.76613	5.76613	2.60944e-37	2.26885e-35	yes
comp20906_c0	comp20906_c0_seq1,comp20906_c0_seq2,comp20906_c0_seq3,comp20906_c0_seq4	1663	1077.12	-	-	-	-	-	-	2419	1341	755	0	0	0	32.09	21.87	14.81	0	0	0	1505	0	22.92	0	13.0455	13.0455	2.62268e-37	2.27637e-35	yes
comp27755_c0	comp27755_c0_seq1	2520	2321	RNF219	-	GO:0008270(zinc ion binding)	-	-	-	3720	3595	2586	32953	28136	45575	22.32	22.76	25.66	232.47	215.83	275.15	3300.33	35554.7	23.58	241.15	-4.43879	4.43879	2.66413e-37	2.30833e-35	yes
comp27255_c0	comp27255_c0_seq1,comp27255_c0_seq10,comp27255_c0_seq100,comp27255_c0_seq101,comp27255_c0_seq102,comp27255_c0_seq103,comp27255_c0_seq104,comp27255_c0_seq105,comp27255_c0_seq106,comp27255_c0_seq107,comp27255_c0_seq108,comp27255_c0_seq109,comp27255_c0_seq11,comp27255_c0_seq110,comp27255_c0_seq12,comp27255_c0_seq13,comp27255_c0_seq14,comp27255_c0_seq15,comp27255_c0_seq16,comp27255_c0_seq17,comp27255…	2309	390.73	-	-	-	-	-	-	8592	7585	4870	99	75	88	174.42	168.68	149.63	5.94	6.13	3.4	7015.67	87.33	164.24	5.16	5.27036	5.27036	2.68876e-37	2.32562e-35	yes
comp7514_c0	comp7514_c0_seq1,comp7514_c0_seq2	981	777.15	-	-	-	-	-	-	5146	1820	1650	46550	44010	52738	92.34	34.61	49.33	1013.6	1003.07	945.71	2872	47766	58.76	987.46	-5.19649	5.19649	3.05402e-37	2.63695e-35	yes
comp18779_c0	comp18779_c0_seq1	3131	2932	Slk	STE20-like kinase	GO:0005737(cytoplasm);GO:0005524(ATP binding);GO:0003677(DNA binding);GO:0004518(nuclease activity);GO:0005515(protein binding);GO:0004674(protein serine/threonine kinase activity);GO:0006915(apoptosis);GO:0006289(nucleotide-excision repair);GO:0046777(protein autophosphorylation)	[T] Signal transduction mechanisms	K08836	ko04114(Oocyte meiosis)	12566	13870	5609	55	99	81	59.69	69.52	44.05	0.31	0.6	0.39	10681.7	78.33	57.75	0.43	5.97799	5.97799	3.21136e-37	2.76801e-35	yes
comp25947_c0	comp25947_c0_seq1,comp25947_c0_seq2	1097	856.14	-	-	-	-	-	-	97	123	119	8805	6702	27351	1.58	2.15	3.21	161.12	133.8	430.22	113	14286	2.31	241.71	-7.86021	7.86021	4.58511e-37	3.94526e-35	yes
comp16831_c0	comp16831_c0_seq1	636	437	-	-	-	-	-	-	0	0	0	456	475	591	0	0	0	17.09	19.35	18.95	0	507.33	0	18.46	-12.614	12.614	5.00253e-37	4.29699e-35	yes
comp7570_c0	comp7570_c0_seq1	1054	855	FAM103A1	-	-	-	-	-	1170.46	1376.84	925.8	12707	14231.3	18768.4	19.07	23.67	24.93	243.34	296.35	307.6	1157.7	15235.5	22.56	282.43	-4.72472	4.72472	5.03489e-37	4.31733e-35	yes
comp25147_c0	comp25147_c0_seq1	3464	3265	dmrt1	-	-	[K] Transcription	-	-	14780	14335	11111	245	170	248	63.05	64.53	78.36	1.23	0.93	1.06	13408.7	221	68.65	1.07	4.91868	4.91868	5.54201e-37	4.744e-35	yes
comp15864_c0	comp15864_c0_seq1,comp15864_c0_seq2	1345	1142.68	TMEM196	-	GO:0016021(integral to membrane)	-	-	-	196	107	74	2531	2735	2936	2.38	1.37	1.49	37.15	42.7	36.02	125.67	2734	1.75	38.62	-5.55747	5.55747	6.71614e-37	5.73919e-35	yes
comp27269_c0	comp27269_c0_seq1,comp27269_c0_seq2,comp27269_c0_seq3	4862	3460.67	pif1	-	GO:0005634(nucleus);GO:0005524(ATP binding);GO:0003677(DNA binding);GO:0004386(helicase activity)	[D] Cell cycle control, cell division, chromosome partitioning	K01529	-	40057	59653	42242	672	504	880	156.18	237.8	296.18	3.32	2.26	4.01	47317.3	685.33	230.05	3.2	5.15369	5.15369	7.01747e-37	5.98639e-35	yes
comp27221_c0	comp27221_c0_seq1,comp27221_c0_seq10,comp27221_c0_seq2,comp27221_c0_seq3,comp27221_c0_seq4,comp27221_c0_seq5,comp27221_c0_seq6,comp27221_c0_seq7,comp27221_c0_seq8,comp27221_c0_seq9	1336	777.47	PIM2	proto-oncogene serine/threonine-protein kinase Pim-2	GO:0005524(ATP binding);GO:0004674(protein serine/threonine kinase activity);GO:0006916(anti-apoptosis);GO:0006915(apoptosis);GO:0008283(cell proliferation);GO:0007140(male meiosis);GO:0010508(positive regulation of autophagy);GO:0043123(positive regulation of I-kappaB kinase/NF-kappaB cascade);GO:0009615(response to virus)	[T] Signal transduction mechanisms	K08806	ko05221(Acute myeloid leukemia)	4045	12986	8990.97	12	5	6	63.6	214.37	235.82	0.26	0.21	0.14	8673.99	7.67	171.26	0.2	9.21877	9.21877	7.7806e-37	6.62603e-35	yes
comp20851_c0	comp20851_c0_seq1,comp20851_c0_seq2	2248	2038.27	LRP11	-	GO:0016021(integral to membrane);GO:0004872(receptor activity)	-	-	-	5219	7746	2273	4	13	12	35.47	55.94	25.67	0.03	0.11	0.08	5079.33	9.67	39.03	0.07	7.92244	7.92244	7.82401e-37	6.65161e-35	yes
comp6889_c0	comp6889_c0_seq1	2062	1863	Aff3	peptidyl-prolyl isomerase G (cyclophilin G)	GO:0005634(nucleus);GO:0003677(DNA binding);GO:0035116(embryonic hindlimb morphogenesis);GO:0006355(regulation of transcription, DNA-dependent);GO:0006351(transcription, DNA-dependent)	[O] Posttranslational modification, protein turnover, chaperones	K09566	-	391	638	307	7777	7384	9621	2.92	5.03	3.79	68.35	70.57	72.37	445.33	8260.67	3.91	70.43	-5.23234	5.23234	9.14517e-37	7.76154e-35	yes
comp19307_c0	comp19307_c0_seq1,comp19307_c0_seq2,comp19307_c0_seq3	1430	1209.24	MKX	-	GO:0005634(nucleus);GO:0043565(sequence-specific DNA binding);GO:0003700(sequence-specific DNA binding transcription factor activity);GO:0007517(muscle organ development)	[K] Transcription	-	-	9412	8041	3148	26	47	32	111.5	100.32	61.67	0.36	0.68	0.36	6867	35	91.16	0.47	6.4598	6.4598	9.77695e-37	8.28359e-35	yes
comp22119_c0	comp22119_c0_seq1	2248	2049	APCDD1	-	GO:0005887(integral to plasma membrane);GO:0017147(Wnt-protein binding);GO:0030178(negative regulation of Wnt receptor signaling pathway);GO:0016055(Wnt receptor signaling pathway)	-	-	-	329	183	120	3520	3411	4817	2.24	1.31	1.35	28.13	29.64	32.94	210.67	3916	1.63	30.24	-5.32142	5.32142	1.00602e-36	8.5091e-35	yes
comp25838_c0	comp25838_c0_seq1,comp25838_c0_seq2	2302	1900.78	CCDC120	-	-	[R] General function prediction only	-	-	123	127	68	3689	2327	2401	0.93	0.99	0.9	28.72	19.7	16	106	2805.67	0.94	21.47	-5.7913	5.7913	1.10854e-36	9.36028e-35	yes
comp26537_c0	comp26537_c0_seq1	1565	1366	-	-	-	-	-	-	327	161	233	6367	5469	5537	3.33	1.73	3.93	76.32	71.28	56.8	240.33	5791	3	68.13	-5.60866	5.60866	1.17997e-36	9.94656e-35	yes
comp20345_c0	comp20345_c0_seq1	1992	1793	TPH2	tryptophan 5-monooxygenase	GO:0005829(cytosol);GO:0016597(amino acid binding);GO:0005506(iron ion binding);GO:0004510(tryptophan 5-monooxygenase activity);GO:0009072(aromatic amino acid family metabolic process);GO:0042446(hormone biosynthetic process);GO:0042427(serotonin biosynthetic process)	[E] Amino acid transport and metabolism	K00502	ko00380(Tryptophan metabolism)	521	351	260	5582	6752	5372	4.05	2.88	3.34	50.97	67.05	41.98	377.33	5902	3.42	53.33	-5.06217	5.06217	1.29346e-36	1.08848e-34	yes
comp13140_c0	comp13140_c0_seq1	1103	904	-	-	-	-	-	-	2	2	0	510	514	556	0.03	0.03	0	9.24	10.12	8.62	1.33	526.67	0.02	9.33	-9.54724	9.54724	1.30495e-36	1.09629e-34	yes
comp23300_c0	comp23300_c0_seq1	1986	1787	gpt2l	alanine transaminase	GO:0004021(L-alanine:2-oxoglutarate aminotransferase activity);GO:0030170(pyridoxal phosphate binding);GO:0006103(2-oxoglutarate metabolic process);GO:0009058(biosynthetic process);GO:0042851(L-alanine metabolic process)	[E] Amino acid transport and metabolism	K00814	ko00250(Alanine, aspartate and glutamate metabolism);ko00710(Carbon fixation in photosynthetic organisms)	17269	19997	11481	134	206	266	134.59	164.46	147.94	1.23	2.05	2.09	16249	202	149	1.79	5.29593	5.29593	1.32681e-36	1.11277e-34	yes
comp16108_c0	comp16108_c0_seq1,comp16108_c0_seq2	1610	1402.49	PLIN2	-	GO:0005783(endoplasmic reticulum);GO:0005576(extracellular region);GO:0005811(lipid particle);GO:0005886(plasma membrane);GO:0044255(cellular lipid metabolic process)	-	-	-	6334	2919	1990	45977	45856	47947	62.52	30.45	32.48	554.98	589.5	482.81	3747.67	46593.3	41.82	542.43	-4.78436	4.78436	1.34332e-36	1.12472e-34	yes
comp12995_c0	comp12995_c0_seq1	375	176	mta	-	GO:0046872(metal ion binding)	-	-	-	3011	2763	3299	55676	58410	53377	238.27	230.72	431.63	5179.63	5908.76	4249.79	3024.33	55821	300.21	5112.73	-5.16867	5.16867	1.40232e-36	1.17215e-34	yes
comp12680_c0	comp12680_c0_seq1	529	330	ESPN	-	GO:0005903(brush border);GO:0005737(cytoplasm);GO:0031941(filamentous actin);GO:0032420(stereocilium);GO:0051015(actin filament binding);GO:0017124(SH3 domain binding);GO:0007605(sensory perception of sound)	[R] General function prediction only	-	-	150	175	63	3795	9059	14464	6.33	7.79	4.4	188.3	488.75	614.19	129.33	9106	6.17	430.41	-7.21144	7.21144	1.58414e-36	1.32191e-34	yes
comp24597_c3	comp24597_c3_seq1,comp24597_c3_seq2,comp24597_c3_seq3	3873	3575.12	MYO1B	myosin I	GO:0016459(myosin complex);GO:0003779(actin binding);GO:0005524(ATP binding);GO:0005516(calmodulin binding);GO:0003774(motor activity)	[Z] Cytoskeleton	K10356	-	975	803	621	8642	9919	9434	3.86	3.32	4.02	40.91	51.29	38.37	799.67	9331.67	3.73	43.52	-4.59502	4.59502	1.76123e-36	1.46722e-34	yes
comp25080_c0	comp25080_c0_seq1,comp25080_c0_seq2	2469	2207.06	fxr1-b	-	GO:0005737(cytoplasm);GO:0005634(nucleus);GO:0003723(RNA binding);GO:0030154(cell differentiation);GO:0007517(muscle organ development)	-	-	-	8584	11497	6661	111	95	119	55.65	78.46	72.27	0.84	0.75	0.73	8914	108.33	68.79	0.77	5.34528	5.34528	1.83206e-36	1.52367e-34	yes
comp23737_c0	comp23737_c0_seq1	1350	1151	ZMYND12	-	GO:0005622(intracellular);GO:0008270(zinc ion binding)	-	-	-	4835	8010	3503	9	11	29	58.5	102.28	70.08	0.13	0.17	0.35	5449.33	16.33	76.95	0.22	7.37459	7.37459	1.86693e-36	1.54965e-34	yes
comp25123_c0	comp25123_c0_seq1,comp25123_c0_seq2	3552	3222.08	ARID3B	transcription initiation factor TFIIA large subunit	GO:0005634(nucleus);GO:0003677(DNA binding);GO:0006355(regulation of transcription, DNA-dependent);GO:0006351(transcription, DNA-dependent)	[K] Transcription	K03122	ko03022(Basal transcription factors)	1733	1964	932	16528	13843	21789	7.24	8.64	6.44	94.74	86.03	106.84	1543	17386.7	7.44	95.87	-4.54528	4.54528	1.86952e-36	1.54965e-34	yes
comp21958_c0	comp21958_c0_seq1,comp21958_c0_seq2	1688	1485.83	bokb	BCL2-related ovarian killer protein	GO:0006915(apoptosis);GO:0042981(regulation of apoptosis)	[T] Signal transduction mechanisms	K02561	-	296	105	119	4830	3513	5047	2.77	1.04	1.84	53.11	42.01	48.08	173.33	4463.33	1.88	47.73	-5.77917	5.77917	1.87754e-36	1.55371e-34	yes
comp8416_c0	comp8416_c0_seq1	5421	5222	AKD1	myosin heavy chain	-	[F] Nucleotide transport and metabolism	K10352	ko04530(Tight junction);ko05416(Viral myocarditis)	13426	10746	8296	157	67	133	35.81	30.24	36.58	0.49	0.23	0.36	10822.7	119	34.21	0.36	5.48665	5.48665	1.99293e-36	1.64645e-34	yes
comp19355_c0	comp19355_c0_seq1,comp19355_c0_seq2	463	253.21	-	-	-	-	-	-	0	0	0	467	578	505	0	0	0	30.63	41.56	28.71	0	516.67	0	33.63	-12.6606	12.6606	2.05415e-36	1.69421e-34	yes
comp23654_c0	comp23654_c0_seq1,comp23654_c0_seq2	1287	1056.29	-	-	-	-	-	-	10	3	4	794	1073	2706	0.13	0.04	0.09	12.02	17.56	35.47	5.67	1524.33	0.09	21.68	-9.0705	9.0705	2.25346e-36	1.85552e-34	yes
comp12728_c0	comp12728_c0_seq1,comp12728_c0_seq2	1805	1562.27	Gtf2a1l	transcription initiation factor TFIIA large subunit	GO:0005737(cytoplasm);GO:0005672(transcription factor TFIIA complex);GO:0003677(DNA binding);GO:0006355(regulation of transcription, DNA-dependent);GO:0006367(transcription initiation from RNA polymerase II promoter)	[K] Transcription	K03122	ko03022(Basal transcription factors)	404	351	129	5577	4364	5979	3.52	3.32	1.88	58.38	49.72	53.47	294.67	5306.67	2.91	53.86	-5.28969	5.28969	2.3109e-36	1.89967e-34	yes
comp27934_c0	comp27934_c0_seq1	2582	2383	SCARB1	lysosome membrane protein 2	GO:0005901(caveola);GO:0005545(1-phosphatidylinositol binding);GO:0034186(apolipoprotein A-I binding);GO:0070506(high-density lipoprotein particle receptor activity);GO:0001875(lipopolysaccharide receptor activity);GO:0030169(low-density lipoprotein particle binding);GO:0001786(phosphatidylserine binding);GO:0005215(transporter activity);GO:0051856(adhesion to symbiont);GO:0007155(cell adhesion);…	[T] Signal transduction mechanisms	K12384	ko04142(Lysosome)	3009	2336	1243	20841	17186	29018	17.59	14.41	12.01	143.2	128.4	170.64	2196	22348.3	14.67	147.41	-4.42766	4.42766	2.33347e-36	1.91506e-34	yes
comp19136_c0	comp19136_c0_seq1	2312	2113	Ccdc157	kinesin family member 4/7/21/27	-	[Z] Cytoskeleton	K10395	-	6682	6622	2882	52	26	36	44.04	46.06	31.41	0.4	0.22	0.24	5395.33	38	40.5	0.29	6.05851	6.05851	2.40474e-36	1.9703e-34	yes
comp23047_c0	comp23047_c0_seq1,comp23047_c0_seq2	533	332.6	-	-	-	-	-	-	0	2	0	395	584	879	0	0.09	0	19.4	31.14	36.99	0.67	619.33	0.03	29.18	-10.5795	10.5795	2.42069e-36	1.98011e-34	yes
comp13979_c0	comp13979_c0_seq1,comp13979_c0_seq2	2673	2470.42	vwa2	collagen, type XII, alpha	GO:0005576(extracellular region)	[W] Extracellular structures	K08132	-	1187	570	361	9075	9363	11626	6.7	3.39	3.37	60.31	67.63	66.17	706	10021.3	4.49	64.7	-4.96837	4.96837	2.45529e-36	2.00511e-34	yes
comp23715_c0	comp23715_c0_seq1,comp23715_c0_seq2	986	516.32	fam115	-	-	-	-	-	307	229	85	4421	3974	4563	9.72	7.42	4.46	92.41	90.01	81.33	207	4319.33	7.2	87.92	-5.52749	5.52749	2.52476e-36	2.05847e-34	yes
comp24682_c0	comp24682_c0_seq1,comp24682_c0_seq2,comp24682_c0_seq3	765	441.13	-	-	-	-	-	-	14	9	51.01	20047	11852	21353	0.4	0.27	2.91	601.12	386.92	548.59	24.67	17750.7	1.19	512.21	-10.233	10.233	2.62528e-36	2.13692e-34	yes
comp18052_c0	comp18052_c0_seq1	1181	982	MYH9	myosin heavy chain	GO:0005826(actomyosin contractile ring);GO:0032154(cleavage furrow);GO:0005829(cytosol);GO:0016459(myosin complex);GO:0005634(nucleus);GO:0005886(plasma membrane);GO:0001726(ruffle);GO:0001725(stress fiber);GO:0051015(actin filament binding);GO:0005524(ATP binding);GO:0016887(ATPase activity);GO:0005516(calmodulin binding);GO:0000146(microfilament motor activity);GO:0043495(protein anchor);GO:004…	[Z] Cytoskeleton	K10352	ko04530(Tight junction);ko05416(Viral myocarditis)	104	45	44	3376	2073	1963	1.47	0.67	1.03	56.29	37.58	28.01	64.33	2470.67	1.06	40.63	-6.36303	6.36303	3.00167e-36	2.4393e-34	yes
comp27135_c0	comp27135_c0_seq1,comp27135_c0_seq10,comp27135_c0_seq11,comp27135_c0_seq12,comp27135_c0_seq13,comp27135_c0_seq14,comp27135_c0_seq15,comp27135_c0_seq16,comp27135_c0_seq17,comp27135_c0_seq18,comp27135_c0_seq19,comp27135_c0_seq2,comp27135_c0_seq20,comp27135_c0_seq21,comp27135_c0_seq22,comp27135_c0_seq23,comp27135_c0_seq24,comp27135_c0_seq25,comp27135_c0_seq26,comp27135_c0_seq27,comp27135_c0_seq28,co…	1774	377.8	-	-	-	-	-	-	23434	14559	22592	126	196	191	596.24	463.12	1105.76	4.93	7.18	4.93	20195	171	721.71	5.68	5.91432	5.91432	3.32316e-36	2.69615e-34	yes
comp25327_c0	comp25327_c0_seq1,comp25327_c0_seq2,comp25327_c0_seq3,comp25327_c0_seq4	4352	3973.56	HIPK3	homeodomain interacting protein kinase	GO:0005737(cytoplasm);GO:0005634(nucleus);GO:0005524(ATP binding);GO:0004674(protein serine/threonine kinase activity);GO:0006916(anti-apoptosis);GO:0006915(apoptosis);GO:0043508(negative regulation of JUN kinase activity);GO:0018105(peptidyl-serine phosphorylation);GO:0018107(peptidyl-threonine phosphorylation);GO:0006355(regulation of transcription, DNA-dependent);GO:0006351(transcription, DNA-…	[R] General function prediction only	K08826	-	15630	26138	5195	64	55	61	54.92	97.86	30.3	0.26	0.24	0.22	15654.3	60	61.03	0.24	6.90442	6.90442	3.34869e-36	2.71244e-34	yes
comp21762_c1	comp21762_c1_seq1	1103	904	-	helicase SRCAP	-	-	K11661	-	8	6	3	2909	854	1134	0.12	0.1	0.08	52.69	16.82	17.58	5.67	1632.33	0.1	29.03	-9.20774	9.20774	3.91113e-36	3.16286e-34	yes
comp24983_c0	comp24983_c0_seq1,comp24983_c0_seq2	2779	2563.13	rsph10b	-	-	[R] General function prediction only	-	-	8318	8805	5098	26	9	48	45.11	50.43	45.76	0.17	0.06	0.26	7407	27.67	47.1	0.16	7.06749	7.06749	4.21089e-36	3.39975e-34	yes
comp23844_c0	comp23844_c0_seq1,comp23844_c0_seq2	3229	3019.75	LIMD1	-	GO:0000932(cytoplasmic mRNA processing body);GO:0005634(nucleus);GO:0016442(RNA-induced silencing complex);GO:0005515(protein binding);GO:0008270(zinc ion binding);GO:0033962(cytoplasmic mRNA processing body assembly);GO:0035195(gene silencing by miRNA);GO:0007275(multicellular organismal development);GO:0045892(negative regulation of transcription, DNA-dependent);GO:0007165(signal transduction);…	[T] Signal transduction mechanisms	-	-	2641	2331	1241	17305	18324	21672	12.16	11.33	9.47	94.51	109.19	101.05	2071	19100.3	10.99	101.58	-4.2886	4.2886	4.76198e-36	3.83845e-34	yes
comp21211_c0	comp21211_c0_seq1	1766	1567	PDCD10	-	GO:0005829(cytosol);GO:0000139(Golgi membrane);GO:0005886(plasma membrane);GO:0042803(protein homodimerization activity);GO:0047485(protein N-terminus binding);GO:0001525(angiogenesis);GO:0006915(apoptosis);GO:0043066(negative regulation of apoptosis);GO:0008284(positive regulation of cell proliferation);GO:0043406(positive regulation of MAP kinase activity)	[S] Function unknown	-	-	1366	959	771	10055	9578	11175	12.14	8.99	11.33	105.06	108.82	99.93	1032	10269.3	10.82	104.6	-4.36979	4.36979	5.40151e-36	4.34335e-34	yes
comp16164_c0	comp16164_c0_seq1,comp16164_c0_seq2	1871	1414.05	atxn7l3	-	GO:0000124(SAGA complex);GO:0046872(metal ion binding);GO:0003713(transcription coactivator activity);GO:0016568(chromatin modification);GO:0045893(positive regulation of transcription, DNA-dependent);GO:0006351(transcription, DNA-dependent)	[S] Function unknown	-	-	1456	1037	643	10213	8494	12456	14.29	10.76	10.19	117.19	106.29	122.51	1045.33	10387.7	11.75	115.33	-4.39176	4.39176	5.40582e-36	4.34335e-34	yes
comp20556_c0	comp20556_c0_seq1,comp20556_c0_seq2,comp20556_c0_seq3,comp20556_c0_seq4,comp20556_c0_seq5,comp20556_c0_seq6,comp20556_c0_seq7,comp20556_c0_seq8,comp20556_c0_seq9	1288	687.06	-	adenylate cyclase activating polypeptide	GO:0005576(extracellular region);GO:0005179(hormone activity)	-	K05262	ko04080(Neuroactive ligand-receptor interaction)	1337	3719	2235	0	0	0	23.35	68.07	74.45	0	0	0	2430.33	0	55.29	0	13.9327	13.9327	6.19701e-36	4.971e-34	yes
comp27279_c0	comp27279_c0_seq1,comp27279_c0_seq10,comp27279_c0_seq11,comp27279_c0_seq12,comp27279_c0_seq13,comp27279_c0_seq14,comp27279_c0_seq15,comp27279_c0_seq16,comp27279_c0_seq17,comp27279_c0_seq18,comp27279_c0_seq19,comp27279_c0_seq2,comp27279_c0_seq20,comp27279_c0_seq3,comp27279_c0_seq4,comp27279_c0_seq5,comp27279_c0_seq6,comp27279_c0_seq7,comp27279_c0_seq8,comp27279_c0_seq9	1348	498.88	-	-	-	-	-	-	6417.79	14601.1	19875.9	11	17	15	155.1	391.3	701.12	0.67	1.12	0.38	13631.6	14.33	415.84	0.72	9.04532	9.04532	6.59304e-36	5.28017e-34	yes
comp15463_c0	comp15463_c0_seq1	1602	1403	TTLL1	-	GO:0005737(cytoplasm);GO:0005874(microtubule);GO:0005524(ATP binding);GO:0004835(tubulin-tyrosine ligase activity);GO:0006464(protein modification process)	[O] Posttranslational modification, protein turnover, chaperones	-	-	1450	1925	1184	2	0	1	14.39	20.16	19.43	0.02	0	0.01	1519.67	1	17.99	0.01	9.45498	9.45498	6.79004e-36	5.42919e-34	yes
comp12327_c0	comp12327_c0_seq1	1249	1050	march5	E3 ubiquitin-protein ligase MARCH5	GO:0005783(endoplasmic reticulum);GO:0016021(integral to membrane);GO:0005741(mitochondrial outer membrane);GO:0004842(ubiquitin-protein ligase activity);GO:0008270(zinc ion binding);GO:0090344(negative regulation of cell aging);GO:0051865(protein autoubiquitination);GO:0090140(regulation of mitochondrial fission)	[S] Function unknown	K10660	-	2030	2307	1971	30089	27595	26920	26.93	32.29	43.23	469.2	467.91	359.26	2102.67	28201.3	34.15	432.12	-4.73395	4.73395	7.08916e-36	5.65927e-34	yes
comp25381_c0	comp25381_c0_seq1,comp25381_c0_seq2,comp25381_c0_seq3,comp25381_c0_seq4,comp25381_c0_seq5	3485	2460.8	Mag	myelin associated glycoprotein	GO:0016021(integral to membrane);GO:0005529(sugar binding);GO:0007155(cell adhesion)	[R] General function prediction only ;[P] Inorganic ion transport and metabolism	K06771	ko04514(Cell adhesion molecules (CAMs))	485	491	282	7607	5494	15384	3.53	3.89	3.44	76.34	59.94	132.41	419.33	9495	3.62	89.56	-5.50731	5.50731	7.13013e-36	5.68285e-34	yes
comp26283_c0	comp26283_c0_seq1	1492	1293	-	-	-	-	-	-	5748	7754	3127	2	15	12	61.91	88.13	55.69	0.03	0.21	0.13	5543	9.67	68.58	0.12	8.06684	8.06684	7.32421e-36	5.82819e-34	yes
comp21584_c0	comp21584_c0_seq1,comp21584_c0_seq2	1068	820.42	SDR42E2	3beta-hydroxy-delta5-steroid dehydrogenase / steroid delta-isomerase	GO:0003854(3-beta-hydroxy-delta5-steroid dehydrogenase activity);GO:0005488(binding);GO:0006694(steroid biosynthetic process)	-	K00070	ko00140(Steroid hormone biosynthesis)	27	16	9	960	816	1614	0.43	0.27	0.24	18.56	17.21	26.91	17.33	1130	0.31	20.89	-7.09169	7.09169	7.34111e-36	5.83231e-34	yes
comp7315_c0	comp7315_c0_seq1	3127	2928	MCOLN2	mucolipin 2	GO:0016021(integral to membrane);GO:0005216(ion channel activity)	[P] Inorganic ion transport and metabolism	K04993	-	2786	1024	815	22614	21485	32906	13.25	5.14	6.41	126.46	130.64	157.48	1541.67	25668.3	8.27	138.19	-5.19634	5.19634	7.86424e-36	6.23796e-34	yes
comp23188_c0	comp23188_c0_seq1,comp23188_c0_seq2,comp23188_c0_seq3	1260	903.94	MYH7B	myosin heavy chain	GO:0016020(membrane);GO:0032982(myosin filament);GO:0003779(actin binding);GO:0005524(ATP binding);GO:0003774(motor activity)	-	K10352	ko04530(Tight junction);ko05416(Viral myocarditis)	9681	9532	4277	49	16	57	150.22	154.18	108.79	0.95	0.32	0.89	7830	40.67	137.73	0.72	6.53514	6.53514	8.25426e-36	6.5369e-34	yes
comp11900_c0	comp11900_c0_seq1	1578	1379	dvl2	dishevelled	GO:0009986(cell surface);GO:0035253(ciliary rootlet);GO:0016023(cytoplasmic membrane-bounded vesicle);GO:0005634(nucleus);GO:0005886(plasma membrane);GO:0046875(ephrin receptor binding);GO:0004871(signal transducer activity);GO:0045545(syndecan binding);GO:0032862(activation of Rho GTPase activity);GO:0009948(anterior/posterior axis specification);GO:0042384(cilium assembly);GO:0060027(convergent…	[R] General function prediction only	K02353	ko04310(Wnt signaling pathway);ko04330(Notch signaling pathway);ko04916(Melanogenesis);ko05200(Pathways in cancer);ko05217(Basal cell carcinoma)	2893	3401	2283	18	12	12	29.22	36.25	38.12	0.21	0.15	0.12	2859	14	34.53	0.16	6.64948	6.64948	8.81791e-36	6.97217e-34	yes
comp7722_c0	comp7722_c0_seq1,comp7722_c0_seq2	2659	2444.66	ATXN7L2	ataxin-7	-	[B] Chromatin structure and dynamics	K11318	-	3142	2785	1612	20313	21345	24428	17.9	16.75	15.17	136.09	155.57	140.16	2513	22028.7	16.61	143.94	-4.20504	4.20504	8.87043e-36	6.99188e-34	yes
comp7306_c0	comp7306_c0_seq1	1560	1361	Lmo1	LIM homeobox protein 3/4	GO:0005634(nucleus);GO:0005515(protein binding);GO:0008270(zinc ion binding)	[R] General function prediction only	K09374	-	746	255	326	9160	18082	24475	7.63	2.75	5.52	110.2	236.54	251.99	442.33	17239	5.3	199.58	-6.36812	6.36812	8.87095e-36	6.99188e-34	yes
comp13481_c0	comp13481_c0_seq1	2014	1815	DNAJC3	DnaJ homolog, subfamily C, member 3	GO:0031072(heat shock protein binding);GO:0051082(unfolded protein binding);GO:0006457(protein folding);GO:0006986(response to unfolded protein)	[V] Defense mechanisms	K09523	-	2979	2114	1415	16998	17923	23139	22.86	17.12	17.95	153.34	175.81	178.65	2169.33	19353.3	19.31	169.27	-4.23308	4.23308	9.0795e-36	7.14494e-34	yes
comp7008_c0	comp7008_c0_seq1,comp7008_c0_seq2	832	533.18	-	-	-	-	-	-	2393	4093	1460	0	4	2	60.64	128.24	59.24	0	0.21	0.04	2648.67	2	82.71	0.08	9.24234	9.24234	9.30413e-36	7.31014e-34	yes
comp24203_c0	comp24203_c0_seq1	4983	4784	ARHGEF26	neuronal guanine nucleotide exchange factor	-	[T] Signal transduction mechanisms	K07525	ko04360(Axon guidance)	1300	636	769	11819	10831	17928	3.78	1.95	3.7	40.45	40.31	52.51	901.67	13526	3.14	44.42	-4.92973	4.92973	9.65784e-36	7.57607e-34	yes
comp8401_c0	comp8401_c0_seq1	958	759	-	-	-	-	-	-	2198	3494	1305	4	0	1	40.33	67.66	39.59	0.09	0	0.02	2332.33	1.67	49.19	0.04	9.33106	9.33106	9.94259e-36	7.78716e-34	yes
comp24852_c0	comp24852_c0_seq1	1000	801	-	-	-	-	-	-	5641.99	8726.8	7518.02	44.17	37.99	28.18	98.1	160.12	216.13	0.9	0.84	0.49	7295.6	36.78	158.12	0.74	6.67445	6.67445	1.05853e-35	8.27748e-34	yes
comp20017_c0	comp20017_c0_seq1,comp20017_c0_seq2	2246	2034.4	nmt2	glycylpeptide N-tetradecanoyltransferase	GO:0004379(glycylpeptide N-tetradecanoyltransferase activity);GO:0006499(N-terminal protein myristoylation)	[I] Lipid transport and metabolism	K00671	-	4552	4286	2896	35	31	24	31.48	31.62	33.39	0.28	0.27	0.16	3911.33	30	32.16	0.24	5.96741	5.96741	1.13416e-35	8.85496e-34	yes
comp24502_c0	comp24502_c0_seq1	3111	2912	vps51	-	GO:0005794(Golgi apparatus);GO:0030306(ADP-ribosylation factor binding);GO:0007030(Golgi organization);GO:0048193(Golgi vesicle transport);GO:0044241(lipid digestion);GO:0006869(lipid transport);GO:0015031(protein transport);GO:0010517(regulation of phospholipase activity)	[S] Function unknown	-	-	2010	1435	848	12270	14933	15562	9.61	7.24	6.71	68.99	91.3	74.89	1431	14255	7.85	78.39	-4.42167	4.42167	1.49044e-35	1.16185e-33	yes
comp21893_c0	comp21893_c0_seq1	1762	1563	creld2	egf-like module containing, mucin-like, hormone receptor-like 1	GO:0005783(endoplasmic reticulum);GO:0005576(extracellular region);GO:0005509(calcium ion binding)	[S] Function unknown	K04591	-	1719	1923	1466	17499	23722	25250	15.32	18.08	21.6	183.31	270.22	226.37	1702.67	22157	18.33	226.63	-4.70802	4.70802	1.49512e-35	1.16367e-33	yes
comp21288_c0	comp21288_c0_seq1	1488	1289	MRPL9	-	GO:0005739(mitochondrion);GO:0005840(ribosome);GO:0003735(structural constituent of ribosome);GO:0006412(translation)	[J] Translation, ribosomal structure and biogenesis	-	-	1884	1651	1202	13848	14999	16191	20.36	18.82	21.47	175.9	207.17	176.01	1579	15012.7	20.22	186.36	-4.29301	4.29301	1.51599e-35	1.17807e-33	yes
comp25336_c0	comp25336_c0_seq1	2041	1842	Bmp5	bone morphogenetic protein 5/6/7/8	GO:0005615(extracellular space);GO:0005125(cytokine activity);GO:0008083(growth factor activity);GO:0051216(cartilage development);GO:0030154(cell differentiation);GO:0040007(growth);GO:0001503(ossification)	[T] Signal transduction mechanisms	K04663	ko04060(Cytokine-cytokine receptor interaction);ko04340(Hedgehog signaling pathway);ko04350(TGF-beta signaling pathway)	903	604	291	8481	6907	7682	6.83	4.82	3.64	75.39	66.76	58.44	599.33	7690	5.1	66.86	-4.81606	4.81606	1.69059e-35	1.31169e-33	yes
comp27172_c0	comp27172_c0_seq1,comp27172_c0_seq2,comp27172_c0_seq3,comp27172_c0_seq4,comp27172_c0_seq5,comp27172_c0_seq6	1789	535.24	-	-	-	-	-	-	725	721.5	488.07	12906.8	10768.7	7429.78	17.49	19.4	20.3	363.57	440.28	238.55	644.86	10368.4	19.06	347.47	-5.06491	5.06491	1.99532e-35	1.54572e-33	yes
comp21816_c0	comp21816_c0_seq1	2313	2114	DDB_G0283629	carboxypeptidase A	GO:0016021(integral to membrane);GO:0046872(metal ion binding);GO:0005385(zinc ion transmembrane transporter activity)	[P] Inorganic ion transport and metabolism	K01290	-	575	678	235	9776	8219	7518	3.79	4.71	2.56	75.72	69.22	49.83	496	8504.33	3.69	64.92	-5.21191	5.21191	2.00561e-35	1.55128e-33	yes
comp24709_c0	comp24709_c0_seq1,comp24709_c0_seq2,comp24709_c0_seq3,comp24709_c0_seq4	2504	2060.08	plxna4	plexin A	GO:0016021(integral to membrane);GO:0005622(intracellular);GO:0004872(receptor activity);GO:0007275(multicellular organismal development);GO:0007165(signal transduction)	[T] Signal transduction mechanisms	K06820	ko04360(Axon guidance)	63	48	36	2207	1604	1348	0.54	0.43	0.39	17.87	14.55	10.45	49	1719.67	0.45	14.29	-6.1992	6.1992	2.38969e-35	1.84548e-33	yes
comp13377_c0	comp13377_c0_seq1	614	415	-	-	-	-	-	-	2680	3239	1522	1	0	7	89.94	114.71	84.45	0.04	0	0.24	2480.33	2.67	96.37	0.09	8.79911	8.79911	2.45188e-35	1.89057e-33	yes
comp21558_c0	comp21558_c0_seq1,comp21558_c0_seq2	3521	3310.55	Sil1	-	GO:0005788(endoplasmic reticulum lumen);GO:0005488(binding);GO:0015031(protein transport);GO:0055085(transmembrane transport)	[O] Posttranslational modification, protein turnover, chaperones	-	-	2831	2440	2154	22063	24996	35237	11.89	10.81	14.95	109.35	134.64	149.43	2475	27432	12.55	131.14	-4.4698	4.4698	2.61997e-35	2.01705e-33	yes
comp28663_c0	comp28663_c0_seq1	769	570	DBI	diazepam-binding inhibitor (GABA receptor modulator, acyl-CoA-binding protein)	GO:0000062(fatty-acyl-CoA binding);GO:0006810(transport)	[I] Lipid transport and metabolism	K08762	ko03320(PPAR signaling pathway)	192	185	106	3638	2169	3366	4.69	4.77	4.28	104.5	67.75	82.75	161	3057.67	4.58	85	-5.29329	5.29329	2.9114e-35	2.23795e-33	yes
comp24626_c0	comp24626_c0_seq1,comp24626_c0_seq2,comp24626_c0_seq3,comp24626_c0_seq4	1216	791.89	C12orf56	-	-	-	-	-	270	129	109	3020	2814	3640	4.01	2.06	2.75	111.69	116.19	87.09	169.33	3158	2.94	104.99	-5.31746	5.31746	2.92862e-35	2.24771e-33	yes
comp22785_c0	comp22785_c0_seq1	1592	1393	MEIOB	-	GO:0005737(cytoplasm);GO:0009055(electron carrier activity);GO:0046872(metal ion binding);GO:0007126(meiosis)	[L] Replication, recombination and repair	-	-	3052	2516	2691	2	0	8	30.51	26.54	44.48	0.02	0	0.08	2753	3.33	33.84	0.03	8.71694	8.71694	2.9516e-35	2.26186e-33	yes
comp26029_c0	comp26029_c0_seq1	2134	1935	KIF25	kinesin family member C1	GO:0005737(cytoplasm);GO:0005871(kinesin complex);GO:0005874(microtubule);GO:0005524(ATP binding);GO:0003777(microtubule motor activity);GO:0007018(microtubule-based movement);GO:0000070(mitotic sister chromatid segregation)	[Z] Cytoskeleton	K10405	-	247	169	121	3345	4083	2988	1.78	1.28	1.44	28.3	37.57	21.64	179	3472	1.5	29.17	-5.37878	5.37878	2.98016e-35	2.28023e-33	yes
comp37770_c0	comp37770_c0_seq1	682	483	-	-	-	-	-	-	0	0	2	587	455	496	0	0	0.1	19.9	16.77	14.39	0.67	512.67	0.03	17.02	-10.2773	10.2773	3.31541e-35	2.53285e-33	yes
comp17085_c0	comp17085_c0_seq1	381	182	-	-	-	-	-	-	7	3	0	642	726	594	0.54	0.24	0	57.76	71.02	45.73	3.33	654	0.26	58.17	-8.7039	8.7039	3.83576e-35	2.92588e-33	yes
comp6889_c1	comp6889_c1_seq1	2323	2124	AFF3	-	-	-	-	-	572	833	341	8004	8289	10279	3.75	5.76	3.7	61.7	69.48	67.81	582	8857.33	4.4	66.33	-4.9824	4.9824	4.07351e-35	3.10248e-33	yes
comp7783_c0	comp7783_c0_seq1,comp7783_c0_seq2	2805	2594.11	DIMT1	dimethyladenosine transferase	GO:0005730(nucleolus);GO:0003723(RNA binding);GO:0000179(rRNA (adenine-N6,N6-)-dimethyltransferase activity)	[A] RNA processing and modification	K02528	-	4433	3154	2499	26713	24488	37935	23.77	17.83	22.12	168.21	167.71	204.34	3362	29712	21.24	180.09	-4.18291	4.18291	4.81234e-35	3.65959e-33	yes
comp7954_c0	comp7954_c0_seq1	942	743	Prkcq	novel protein kinase C	GO:0005737(cytoplasm);GO:0001772(immunological synapse);GO:0005524(ATP binding);GO:0046872(metal ion binding);GO:0005515(protein binding);GO:0004697(protein kinase C activity);GO:0035556(intracellular signal transduction);GO:0006509(membrane protein ectodomain proteolysis);GO:0045086(positive regulation of interleukin-2 biosynthetic process);GO:0042102(positive regulation of T cell proliferation)	[T] Signal transduction mechanisms	K06068	ko04270(Vascular smooth muscle contraction);ko04530(Tight junction)	42	18	9	1117	1043	1624	0.79	0.36	0.28	24.62	24.99	30.63	23	1261.33	0.48	26.75	-6.90505	6.90505	4.86904e-35	3.69705e-33	yes
comp24994_c0	comp24994_c0_seq1,comp24994_c0_seq2,comp24994_c0_seq3,comp24994_c0_seq4,comp24994_c0_seq5	3246	2527.99	GLIS3	zinc finger protein GLIS1/3	GO:0003677(DNA binding);GO:0008270(zinc ion binding);GO:0000122(negative regulation of transcription from RNA polymerase II promoter);GO:0045944(positive regulation of transcription from RNA polymerase II promoter);GO:0006366(transcription from RNA polymerase II promoter)	[R] General function prediction only	K09232	-	4480	12693	2272	6	3	5	27.07	79.2	21.04	0.05	0.03	0.03	6481.67	4.67	42.44	0.04	9.34088	9.34088	4.98262e-35	3.77752e-33	yes
comp7602_c0	comp7602_c0_seq1	2162	1963	RGS1	regulator of G-protein signalling 3	GO:0005737(cytoplasm);GO:0005886(plasma membrane);GO:0005516(calmodulin binding);GO:0005096(GTPase activator activity);GO:0004871(signal transducer activity);GO:0006955(immune response);GO:0007193(inhibition of adenylate cyclase activity by G-protein signaling pathway);GO:0009968(negative regulation of signal transduction)	[T] Signal transduction mechanisms	K07524	ko04360(Axon guidance)	1169	372	417	11639	10315	13455	8.29	2.79	4.89	97.08	93.56	96.05	652.67	11803	5.32	95.56	-5.2961	5.2961	5.14401e-35	3.89394e-33	yes
comp14512_c0	comp14512_c0_seq1,comp14512_c0_seq2	2872	2653.93	Dab2	disabled homolog 2	GO:0016324(apical plasma membrane);GO:0030665(clathrin coated vesicle membrane);GO:0005905(coated pit);GO:0005634(nucleus);GO:0005515(protein binding);GO:0000904(cell morphogenesis involved in differentiation);GO:0007588(excretion);GO:0001701(in utero embryonic development);GO:0006907(pinocytosis)	[T] Signal transduction mechanisms	K12475	ko04144(Endocytosis)	4447	2690	1504	26330	24232	39311	23.22	14.87	13.05	164.31	164.31	209.67	2880.33	29957.7	17.05	179.43	-4.489	4.489	5.33026e-35	4.0288e-33	yes
comp27229_c0	comp27229_c0_seq1,comp27229_c0_seq2,comp27229_c0_seq3,comp27229_c0_seq4,comp27229_c0_seq5,comp27229_c0_seq6,comp27229_c0_seq7,comp27229_c0_seq8,comp27229_c0_seq9	475	163.16	HIPK3	homeodomain interacting protein kinase	GO:0005737(cytoplasm);GO:0005634(nucleus);GO:0005524(ATP binding);GO:0004674(protein serine/threonine kinase activity);GO:0006916(anti-apoptosis);GO:0006915(apoptosis);GO:0043508(negative regulation of JUN kinase activity);GO:0018105(peptidyl-serine phosphorylation);GO:0018107(peptidyl-threonine phosphorylation);GO:0006355(regulation of transcription, DNA-dependent);GO:0006351(transcription, DNA-…	[R] General function prediction only	K08826	-	2089.87	4400.76	6129.03	1	1	0	150.64	332.18	775.19	0.11	0.17	0	4206.55	0.67	419.34	0.09	11.6199	11.6199	5.52992e-35	4.17337e-33	yes
comp25511_c0	comp25511_c0_seq1,comp25511_c0_seq2	2486	1873.87	-	-	-	[K] Transcription	-	-	8048	11720	4251	9	2	24	54.5	83.19	44.17	0.06	0.02	0.19	8006.33	11.67	60.62	0.09	8.4039	8.4039	6.04499e-35	4.55517e-33	yes
comp25719_c0	comp25719_c0_seq1,comp25719_c0_seq2,comp25719_c0_seq3,comp25719_c0_seq4,comp25719_c0_seq5	2893	2075.48	SNPH	-	GO:0030054(cell junction);GO:0016021(integral to membrane);GO:0045202(synapse);GO:0019717(synaptosome);GO:0017075(syntaxin-1 binding);GO:0016081(synaptic vesicle docking involved in exocytosis)	-	-	-	647	320	136	9243	8421	7330	5.25	2.32	1.53	66.51	65.86	44.85	367.67	8331.33	3.03	59.07	-5.70184	5.70184	6.13619e-35	4.6169e-33	yes
comp7730_c0	comp7730_c0_seq1	2118	1919	katna1	microtubule-severing ATPase	GO:0005874(microtubule);GO:0005815(microtubule organizing center);GO:0000922(spindle pole);GO:0005524(ATP binding);GO:0008568(microtubule-severing ATPase activity)	[O] Posttranslational modification, protein turnover, chaperones	K07767	-	7171	6795	3307	49784	45295	50906	52.04	52.04	39.68	424.77	420.24	371.72	5757.67	48661.7	47.92	405.58	-4.1681	4.1681	6.92161e-35	5.19999e-33	yes
comp28926_c0	comp28926_c0_seq1	1411	1212	-	-	-	-	-	-	424	451	225	4717	6739	6015	4.87	5.47	4.27	63.72	99	69.54	366.67	5823.67	4.87	77.42	-5.0743	5.0743	7.01543e-35	5.26252e-33	yes
comp15813_c0	comp15813_c0_seq1,comp15813_c0_seq2,comp15813_c0_seq3	4066	3560.79	Tnr	tenascin	GO:0009986(cell surface);GO:0045121(membrane raft);GO:0072534(perineuronal net);GO:0005578(proteinaceous extracellular matrix);GO:0005102(receptor binding);GO:0046625(sphingolipid binding);GO:0008306(associative learning);GO:0030198(extracellular matrix organization);GO:0035641(locomotory exploration behavior);GO:0060291(long-term synaptic potentiation);GO:0048692(negative regulation of axon exte…	[T] Signal transduction mechanisms ;[W] Extracellular structures	K06252	ko04510(Focal adhesion);ko04512(ECM-receptor interaction)	7143	7945	3999	84	57	93	29.89	39.31	29.01	0.36	0.29	0.35	6362.33	78	32.74	0.33	5.30221	5.30221	7.05375e-35	5.2833e-33	yes
comp23494_c0	comp23494_c0_seq1,comp23494_c0_seq2	1228	1003.34	Trim25	tripartite motif-containing protein 25	GO:0005737(cytoplasm);GO:0004842(ubiquitin-protein ligase activity);GO:0008270(zinc ion binding);GO:0045087(innate immune response);GO:0009615(response to virus)	[O] Posttranslational modification, protein turnover, chaperones	K10652	ko04622(RIG-I-like receptor signaling pathway)	326	176	159	5839	3013	4459	4.46	2.54	3.56	98.84	55.57	64.61	220.33	4437	3.52	73.01	-5.39459	5.39459	7.40024e-35	5.53449e-33	yes
comp25893_c0	comp25893_c0_seq1,comp25893_c0_seq2,comp25893_c0_seq3	3595	2062.91	TESK1	testis-specific kinase 1	GO:0005829(cytosol);GO:0005524(ATP binding);GO:0046872(metal ion binding);GO:0005515(protein binding);GO:0004674(protein serine/threonine kinase activity);GO:0004712(protein serine/threonine/tyrosine kinase activity);GO:0004713(protein tyrosine kinase activity);GO:0034329(cell junction assembly);GO:0007283(spermatogenesis)	-	K08841	-	2156	2137	914	21971	18060	17029	13.18	13.64	16.43	119.03	105.65	85.59	1735.67	19020	14.42	103.42	-4.5617	4.5617	7.83715e-35	5.85245e-33	yes
comp31982_c0	comp31982_c0_seq1	442	243	-	-	-	-	-	-	4	4	0	982	1020	524	0.23	0.24	0	66.17	74.73	30.22	2.67	842	0.16	57.04	-9.36429	9.36429	7.89208e-35	5.88463e-33	yes
comp13267_c0	comp13267_c0_seq1	1053	854	-	-	-	-	-	-	183	178	95	2916	2363	2661	2.98	3.06	2.56	55.91	49.26	43.66	152	2646.67	2.87	49.61	-5.19223	5.19223	8.13822e-35	6.05908e-33	yes
comp10130_c0	comp10130_c0_seq1,comp10130_c0_seq2	504	286.99	-	-	-	-	-	-	1762	957	735	0	0	0	84.43	50.29	61.01	0	0	0	1151.33	0	65.24	0	12.6993	12.6993	8.59579e-35	6.39018e-33	yes
comp17378_c0	comp17378_c0_seq1,comp17378_c0_seq2	1062	813.51	Sfxn5	-	GO:0016021(integral to membrane);GO:0005743(mitochondrial inner membrane);GO:0008324(cation transmembrane transporter activity);GO:0055072(iron ion homeostasis)	[R] General function prediction only	-	-	61	49	26	1258	1143	1725	0.98	0.86	0.84	28.37	27.42	34.43	45.33	1375.33	0.89	30.07	-5.99386	5.99386	1.0626e-34	7.88767e-33	yes
comp20616_c0	comp20616_c0_seq1	1829	1630	pi15a	-	GO:0005576(extracellular region);GO:0030414(peptidase inhibitor activity)	[S] Function unknown	-	-	366	262	130	3454	4431	4572	3.13	2.36	1.84	34.7	48.4	39.3	252.67	4152.33	2.44	40.8	-5.16425	5.16425	1.1367e-34	8.42513e-33	yes
comp28323_c0	comp28323_c0_seq1	2779	2580	STAMBPL1	AMSH-like protease	GO:0046872(metal ion binding);GO:0008237(metallopeptidase activity);GO:0005515(protein binding)	[T] Signal transduction mechanisms	K11867	-	890	741	660	9545	8012	8704	4.8	4.22	5.89	60.58	55.29	47.27	763.67	8753.67	4.97	54.38	-4.53645	4.53645	1.22859e-34	9.09268e-33	yes
comp25988_c0	comp25988_c0_seq1,comp25988_c0_seq2,comp25988_c0_seq3,comp25988_c0_seq4,comp25988_c0_seq5	3977	2351.7	KIFC3	kinesin family member C2/C3	GO:0005813(centrosome);GO:0030659(cytoplasmic vesicle membrane);GO:0005871(kinesin complex);GO:0005874(microtubule);GO:0005915(zonula adherens);GO:0005524(ATP binding);GO:0003777(microtubule motor activity);GO:0090136(epithelial cell-cell adhesion);GO:0007018(microtubule-based movement);GO:0007601(visual perception);GO:0045218(zonula adherens maintenance)	[Z] Cytoskeleton	K10406	-	1050	682	641	8993	8453	8691	7.55	4.27	7.18	38.97	39.84	32.47	791	8712.33	6.33	37.09	-4.5093	4.5093	1.2427e-34	9.1834e-33	yes
comp27250_c0	comp27250_c0_seq1,comp27250_c0_seq2,comp27250_c0_seq3,comp27250_c0_seq4,comp27250_c0_seq5,comp27250_c0_seq6,comp27250_c0_seq7,comp27250_c0_seq8,comp27250_c0_seq9	1134	880.88	-	-	-	-	-	-	2798	7656	8629	1	3	5	45.1	130.59	230.45	0.02	0.06	0.08	6361	3	135.38	0.05	10.1783	10.1783	1.41319e-34	1.04278e-32	yes
comp27811_c0	comp27811_c0_seq1	1377	1178	R3HDM4	-	GO:0005634(nucleus);GO:0003676(nucleic acid binding)	-	-	-	8115	13740	5214	83	51	90	95.94	171.42	101.92	1.15	0.77	1.07	9023	74.67	123.09	1	5.88284	5.88284	1.43661e-34	1.05849e-32	yes
comp34099_c0	comp34099_c0_seq1	971	772	Ca4	carbonic anhydrase	GO:0016324(apical plasma membrane);GO:0042383(sarcolemma);GO:0016529(sarcoplasmic reticulum);GO:0004089(carbonate dehydratase activity);GO:0008270(zinc ion binding);GO:0006730(one-carbon metabolic process);GO:0048513(organ development);GO:0042493(response to drug);GO:0048545(response to steroid hormone stimulus)	[R] General function prediction only	K01672	ko00910(Nitrogen metabolism)	0	3	6	1464	558	1213	0	0.06	0.18	31.05	12.87	22.02	3	1078.33	0.08	21.98	-9.31608	9.31608	1.50524e-34	1.10742e-32	yes
comp26419_c0	comp26419_c0_seq1,comp26419_c0_seq2	3351	3142.78	Kansl1	-	-	-	-	-	22520	36632	15536	86	212	166	99.97	172.65	114.19	0.45	1.2	0.74	24896	154.67	128.94	0.8	6.26113	6.26113	1.58214e-34	1.16228e-32	yes
comp25349_c0	comp25349_c0_seq1,comp25349_c0_seq2	1252	972.89	-	BCL2-like 1 (apoptosis regulator Bcl-X)	GO:0016021(integral to membrane);GO:0006915(apoptosis);GO:0042981(regulation of apoptosis)	-	K04570	ko04210(Apoptosis);ko04630(Jak-STAT signaling pathway);ko05014(Amyotrophic lateral sclerosis (ALS));ko05200(Pathways in cancer);ko05212(Pancreatic cancer);ko05220(Chronic myeloid leukemia);ko05222(Small cell lung cancer)	6478	9341	5845	87565	70342	114411	92.88	139.02	138.23	1487.42	1296.49	1668.97	7221.33	90772.7	123.38	1484.29	-4.63378	4.63378	1.67434e-34	1.22819e-32	yes
comp23111_c0	comp23111_c0_seq1,comp23111_c0_seq2,comp23111_c0_seq3	1865	1618.2	-	-	-	-	-	-	50	77	24	2105	2375	1774	0.42	0.68	0.36	21.54	26.33	15.29	50.33	2084.67	0.49	21.05	-6.47036	6.47036	1.77944e-34	1.30337e-32	yes
comp18505_c0	comp18505_c0_seq1,comp18505_c0_seq2	2367	2137.97	NPTXR	chromobox protein 6	GO:0016021(integral to membrane);GO:0046872(metal ion binding)	-	K11453	-	3327	6735	2480	1	8	2	21.47	45.94	26.5	0.01	0.07	0.01	4180.67	3.67	31.3	0.03	9.04807	9.04807	1.92344e-34	1.40677e-32	yes
comp17595_c0	comp17595_c0_seq1	1056	857	znf830	-	GO:0005634(nucleus);GO:0046872(metal ion binding);GO:0051301(cell division);GO:0007067(mitosis);GO:0007275(multicellular organismal development)	[S] Function unknown	-	-	1696	1439	912	10702	11665	13422	27.56	24.68	24.51	204.47	242.34	219.46	1349	11929.7	25.58	222.09	-4.21022	4.21022	1.93607e-34	1.41393e-32	yes
comp13001_c0	comp13001_c0_seq1	609	410	-	thymosin, beta 4	GO:0005737(cytoplasm);GO:0005856(cytoskeleton);GO:0003779(actin binding);GO:0030036(actin cytoskeleton organization);GO:0042989(sequestering of actin monomers)	[N] Cell motility	K05764	ko04810(Regulation of actin cytoskeleton)	9482	3895	5160	106984	84782	206925	322.1	139.62	289.81	4272.46	3681.64	7072.21	6179	132897	250.51	5008.77	-5.44028	5.44028	1.99179e-34	1.45249e-32	yes
comp21169_c0	comp21169_c0_seq1	1213	1014	-	-	-	-	-	-	7	17	6	987	800	860	0.1	0.25	0.14	15.94	14.05	11.88	10	882.33	0.16	13.96	-7.48084	7.48084	2.09655e-34	1.52664e-32	yes
comp25547_c0	comp25547_c0_seq1	3793	3594	heatr6	-	GO:0005488(binding)	[R] General function prediction only	-	-	1373	1213	784	10358	9950	10322	5.32	4.96	5.02	47.19	49.29	40.24	1123.33	10210	5.1	45.57	-4.24668	4.24668	2.40128e-34	1.74598e-32	yes
comp23233_c0	comp23233_c0_seq1,comp23233_c0_seq2,comp23233_c0_seq3,comp23233_c0_seq4,comp23233_c0_seq5,comp23233_c0_seq6	1451	1076.2	TEKT1	kinesin family member 5	GO:0035085(cilium axoneme);GO:0035086(flagellar axoneme);GO:0005874(microtubule);GO:0000226(microtubule cytoskeleton organization)	-	K10396	-	3637	10490	2571	4	6	10	89.89	146.36	85.21	0.05	0.09	0.11	5566	6.67	107.15	0.08	8.64763	8.64763	2.48953e-34	1.80751e-32	yes
comp26146_c0	comp26146_c0_seq1,comp26146_c0_seq2	1815	1360.11	STX11	syntaxin 11	GO:0005794(Golgi apparatus);GO:0016020(membrane);GO:0005484(SNAP receptor activity);GO:0006944(cellular membrane fusion);GO:0006886(intracellular protein transport);GO:0016192(vesicle-mediated transport)	-	K08487	ko04130(SNARE interactions in vesicular transport)	220	228	120	2707	3312	3544	2.25	2.37	1.96	30.36	41.27	34.76	189.33	3187.67	2.19	35.46	-5.1425	5.1425	2.66114e-34	1.92928e-32	yes
comp16535_c1	comp16535_c1_seq1,comp16535_c1_seq2	1167	903.63	-	-	-	-	-	-	88	135	58	2553	2291	2291	1.32	2.28	1.51	44.38	43.98	33.82	93.67	2378.33	1.7	40.73	-5.71875	5.71875	2.77941e-34	2.0121e-32	yes
comp12928_c0	comp12928_c0_seq1,comp12928_c0_seq2	1277	1075.92	TK1	thymidine kinase	GO:0005829(cytosol);GO:0005524(ATP binding);GO:0004797(thymidine kinase activity);GO:0008270(zinc ion binding);GO:0006260(DNA replication);GO:0051289(protein homotetramerization);GO:0006206(pyrimidine base metabolic process);GO:0043097(pyrimidine nucleoside salvage)	[F] Nucleotide transport and metabolism	K00857	ko00240(Pyrimidine metabolism);ko00983(Drug metabolism - other enzymes)	422	786	1066	71615	43737	65072	5.46	10.74	22.89	1091.68	724.61	848.92	758	60141.3	13.03	888.4	-7.14456	7.14456	2.81223e-34	2.0329e-32	yes
comp24662_c0	comp24662_c0_seq1	2341	2142	Ppp1r9b	multiple PDZ domain protein	GO:0005912(adherens junction);GO:0043197(dendritic spine);GO:0030175(filopodium);GO:0030027(lamellipodium);GO:0005634(nucleus);GO:0032587(ruffle membrane);GO:0045202(synapse);GO:0003779(actin binding);GO:0016477(cell migration);GO:0046847(filopodium assembly)	[T] Signal transduction mechanisms	K06095	ko04530(Tight junction)	139	68	49	2046	1732	2106	0.9	0.47	0.53	15.64	14.4	13.78	85.33	1961.33	0.63	14.61	-5.63653	5.63653	2.87668e-34	2.07647e-32	yes
comp6696_c0	comp6696_c0_seq1	1879	1680	-	-	-	-	-	-	9223	13690	4779	13	0	2	76.46	119.76	65.5	0.13	0	0.02	9230.67	5	87.24	0.05	9.76395	9.76395	3.02262e-34	2.17865e-32	yes
comp5932_c0	comp5932_c0_seq1	2892	2693	TMPRSS9	transmembrane protease, serine 9	GO:0005887(integral to plasma membrane);GO:0004252(serine-type endopeptidase activity);GO:0006508(proteolysis)	[E] Amino acid transport and metabolism	K09640	-	306	151	113	3258	2913	3466	1.58	0.82	0.97	19.81	19.26	18.04	190	3212.33	1.12	19.04	-5.19311	5.19311	3.04788e-34	2.19368e-32	yes
comp19618_c0	comp19618_c0_seq1	2586	2387	FCF1	fanconi anemia group G protein	GO:0005730(nucleolus);GO:0006364(rRNA processing)	[R] General function prediction only	K10894	-	1326	1394	1237	16662	12932	16967	7.74	8.58	11.93	114.29	96.46	99.6	1319	15520.3	9.42	103.45	-4.53308	4.53308	3.52319e-34	2.53211e-32	yes
comp26275_c0	comp26275_c0_seq1,comp26275_c0_seq2	3294	3079.72	CUL5	cullin 5	GO:0031461(cullin-RING ubiquitin ligase complex);GO:0005829(cytosol);GO:0005262(calcium channel activity);GO:0004872(receptor activity);GO:0031625(ubiquitin protein ligase binding);GO:0007050(cell cycle arrest);GO:0008283(cell proliferation);GO:0000082(G1/S transition of mitotic cell cycle);GO:0008629(induction of apoptosis by intracellular signals);GO:0044419(interspecies interaction between org…	[O] Posttranslational modification, protein turnover, chaperones	K10612	ko04120(Ubiquitin mediated proteolysis)	3029	2227	1489	15989	17844	24801	13.67	10.62	11.13	85.25	103.46	113.05	2248.33	19544.7	11.81	100.59	-4.18643	4.18643	3.65362e-34	2.62207e-32	yes
comp26912_c0	comp26912_c0_seq1,comp26912_c0_seq2,comp26912_c0_seq3,comp26912_c0_seq4,comp26912_c0_seq5,comp26912_c0_seq6,comp26912_c0_seq7,comp26912_c0_seq8,comp26912_c0_seq9	452	116.35	-	-	-	-	-	-	1913.66	5156.76	5605.45	0	2	1	223.1	679.36	1097.57	0	0.28	0.09	4225.29	1	666.68	0.12	11.0717	11.0717	3.77223e-34	2.70329e-32	yes
comp22627_c0	comp22627_c0_seq1	976	777	-	-	-	-	-	-	3090	2341	2871	2	0	8	55.39	44.28	85.09	0.04	0	0.14	2767.33	3.33	61.59	0.06	8.7377	8.7377	3.8615e-34	2.76328e-32	yes
comp13581_c0	comp13581_c0_seq1	1615	1416	C12orf23	-	GO:0016021(integral to membrane)	-	-	-	1781	1287	763	10887	11163	11785	17.52	13.36	12.41	125.89	140.36	116.63	1277	11278.3	14.43	127.63	-4.2444	4.2444	4.01221e-34	2.867e-32	yes
comp10863_c0	comp10863_c0_seq1	1810	1611	-	-	-	-	-	-	634	430	190	5458	5178	6973	5.48	3.92	2.72	55.47	57.23	60.65	418	5869.67	4.04	57.78	-4.94353	4.94353	4.21351e-34	3.00652e-32	yes
comp27984_c0	comp27984_c0_seq1	1575	1376	ccdc176	centromeric protein E	-	-	K11498	-	16316	23309	7808	193	169	250	165.14	248.96	130.67	2.3	2.19	2.55	15811	204	181.59	2.35	5.20393	5.20393	5.00908e-34	3.56908e-32	yes
comp8316_c0	comp8316_c0_seq1	2315	2116	-	-	-	-	-	-	673	921	920	16783	13135	21163	4.43	6.4	10.01	129.87	110.52	140.15	838	17027	6.95	126.85	-5.25817	5.25817	6.47274e-34	4.60536e-32	yes
comp24912_c0	comp24912_c0_seq1	2359	2160	PDHA1	pyruvate dehydrogenase E1 component subunit alpha	GO:0005759(mitochondrial matrix);GO:0004739(pyruvate dehydrogenase (acetyl-transferring) activity);GO:0006096(glycolysis)	[C] Energy production and conversion	K00161	ko00010(Glycolysis / Gluconeogenesis);ko00020(Citrate cycle (TCA cycle));ko00290(Valine, leucine and isoleucine biosynthesis);ko00620(Pyruvate metabolism);ko00650(Butanoate metabolism)	7763	7190	6122	69620	69845	64192	50.05	48.92	65.27	527.74	575.71	416.44	7025	67885.7	54.75	506.63	-4.2917	4.2917	6.58998e-34	4.68209e-32	yes
comp12234_c0	comp12234_c0_seq1	1373	1174	CREM	cAMP response element modulator	GO:0005634(nucleus);GO:0046983(protein dimerization activity);GO:0043565(sequence-specific DNA binding);GO:0003700(sequence-specific DNA binding transcription factor activity)	[K] Transcription	K09052	-	4428	4748	4423	4	19	10	52.53	59.44	86.75	0.06	0.29	0.12	4533	11	66.24	0.16	7.67086	7.67086	6.63751e-34	4.70913e-32	yes
comp27003_c0	comp27003_c0_seq1,comp27003_c0_seq2	1532	1304.91	-	-	-	-	-	-	221.64	92.24	86.16	2865.02	2200.98	3741.78	2.32	1.03	1.53	35.19	30.08	40.08	133.35	2935.93	1.63	35.12	-5.54794	5.54794	6.71599e-34	4.75802e-32	yes
comp7537_c0	comp7537_c0_seq1	1037	838	-	-	-	-	-	-	53	70	68	2980	1933	5436	0.88	1.23	1.87	58.23	41.07	90.9	63.67	3449.67	1.33	63.4	-6.66091	6.66091	7.07696e-34	5.00662e-32	yes
comp27277_c0	comp27277_c0_seq1,comp27277_c0_seq10,comp27277_c0_seq11,comp27277_c0_seq12,comp27277_c0_seq13,comp27277_c0_seq14,comp27277_c0_seq15,comp27277_c0_seq16,comp27277_c0_seq17,comp27277_c0_seq18,comp27277_c0_seq19,comp27277_c0_seq2,comp27277_c0_seq20,comp27277_c0_seq21,comp27277_c0_seq3,comp27277_c0_seq4,comp27277_c0_seq5,comp27277_c0_seq6,comp27277_c0_seq7,comp27277_c0_seq8,comp27277_c0_seq9	1581	483.89	-	desmoplakin	-	-	K10381	ko05412(Arrhythmogenic right ventricular cardiomyopathy (ARVC))	9100	33452	45230.3	13	18	12	283.63	1082.39	2325.36	0.52	0.74	0.21	29260.8	14.33	1230.46	0.49	10.1654	10.1654	7.11061e-34	5.02328e-32	yes
comp12558_c0	comp12558_c0_seq1,comp12558_c0_seq2,comp12558_c0_seq3	455	242.54	-	-	-	-	-	-	3.12	9	3.11	671.77	536.19	744.02	0.18	0.55	0.29	45.31	39.27	42.3	5.08	650.66	0.34	42.29	-8.00558	8.00558	7.7886e-34	5.49444e-32	yes
comp9167_c0	comp9167_c0_seq1	663	464	TPM4	tropomyosin 4	GO:0003779(actin binding);GO:0046872(metal ion binding)	[Z] Cytoskeleton	K10375	ko04260(Cardiac muscle contraction);ko05410(Hypertrophic cardiomyopathy (HCM));ko05414(Dilated cardiomyopathy)	444	315	205	3623	3846	5871	13.33	9.98	10.17	127.85	147.58	177.3	321.33	4446.67	11.16	150.91	-4.85933	4.85933	8.90881e-34	6.27579e-32	yes
comp23227_c0	comp23227_c0_seq1	2632	2433	Mgea5	hyaluronoglucosaminidase	GO:0005737(cytoplasm);GO:0005634(nucleus);GO:0004563(beta-N-acetylhexosaminidase activity);GO:0004402(histone acetyltransferase activity);GO:0007568(aging);GO:0046060(dATP metabolic process);GO:0006044(N-acetylglucosamine metabolic process);GO:0070265(necrotic cell death);GO:0010616(negative regulation of cardiac muscle adaptation);GO:0060051(negative regulation of protein glycosylation);GO:00105…	[O] Posttranslational modification, protein turnover, chaperones	K01197	ko00531(Glycosaminoglycan degradation)	3127	2865	1786	18316	21879	26169	17.9	17.31	16.9	123.26	160.11	150.72	2592.67	22121.3	17.37	144.7	-4.14868	4.14868	9.11562e-34	6.4124e-32	yes
comp24067_c0	comp24067_c0_seq1	2045	1846	CBLN1	-	GO:0030054(cell junction);GO:0005576(extracellular region);GO:0016020(membrane);GO:0045202(synapse)	-	-	-	789	538	510	10729	6092	7741	5.95	4.28	6.36	95.16	58.76	58.76	612.33	8187.33	5.53	70.89	-4.76851	4.76851	9.77924e-34	6.8695e-32	yes
comp31379_c0	comp31379_c0_seq1	388	189	REEP5	-	GO:0016021(integral to membrane);GO:0005515(protein binding)	[U] Intracellular trafficking, secretion, and vesicular transport	-	-	10	0	0	664	1067	868	0.74	0	0	57.52	100.51	64.36	3.33	866.33	0.25	74.13	-9.15709	9.15709	1.02448e-33	7.18637e-32	yes
comp20345_c1	comp20345_c1_seq1	899	700	Tph2	tryptophan 5-monooxygenase	GO:0043005(neuron projection);GO:0016597(amino acid binding);GO:0005506(iron ion binding);GO:0004510(tryptophan 5-monooxygenase activity);GO:0006587(serotonin biosynthetic process from tryptophan)	[E] Amino acid transport and metabolism	K00502	ko00380(Tryptophan metabolism)	177	128	82	2291	2806	2208	3.52	2.69	2.7	53.59	71.37	44.2	129	2435	2.97	56.39	-5.3428	5.3428	1.03471e-33	7.24795e-32	yes
comp25723_c0	comp25723_c0_seq1	2487	2288	Plec	centromeric protein E	GO:0016324(apical plasma membrane);GO:0005856(cytoskeleton);GO:0030056(hemidesmosome);GO:0048471(perinuclear region of cytoplasm);GO:0042383(sarcolemma);GO:0003779(actin binding);GO:0047485(protein N-terminus binding);GO:0005200(structural constituent of cytoskeleton);GO:0030855(epithelial cell differentiation);GO:0007565(female pregnancy);GO:0031581(hemidesmosome assembly);GO:0007584(response to…	-	K11498	-	878	557	341	6210	6830	6794	5.34	3.58	3.43	44.44	53.15	41.61	592	6611.33	4.12	46.4	-4.5996	4.5996	1.04133e-33	7.28406e-32	yes
comp21903_c0	comp21903_c0_seq1	4467	4268	TTC21B	-	-	-	-	-	19916	24246	10875	377	223	367	64.99	83.49	58.67	1.45	0.93	1.2	18345.7	322.33	69.05	1.19	4.7807	4.7807	1.07609e-33	7.51663e-32	yes
comp5507_c0	comp5507_c0_seq1	2815	2616	WDR27	-	-	[R] General function prediction only	-	-	3294	4748	3392	10	0	4	17.54	26.67	29.86	0.06	0	0.02	3811.33	4.67	24.69	0.03	8.69102	8.69102	1.07932e-33	7.52857e-32	yes
comp26823_c0	comp26823_c0_seq1,comp26823_c0_seq2	2595	2386.15	SSR1	-	GO:0005789(endoplasmic reticulum membrane);GO:0016021(integral to membrane)	[U] Intracellular trafficking, secretion, and vesicular transport	-	-	8196	7373	5861	58105	49091	68512	47.89	45.5	56.67	399.57	367.08	403.21	7143.33	58569.3	50.02	389.95	-4.04701	4.04701	1.09211e-33	7.60712e-32	yes
comp26198_c0	comp26198_c0_seq1,comp26198_c0_seq2	3143	2931.84	caprin2	-	GO:0005737(cytoplasm);GO:0003723(RNA binding);GO:0009953(dorsal/ventral pattern formation);GO:0017148(negative regulation of translation);GO:0090263(positive regulation of canonical Wnt receptor signaling pathway);GO:0050775(positive regulation of dendrite morphogenesis);GO:0061003(positive regulation of dendritic spine morphogenesis);GO:2000055(positive regulation of Wnt receptor signaling pathw…	-	-	-	1681	1067	931	11544	9690	18129	8	5.34	7.35	64.81	59.16	87.21	1226.33	13121	6.9	70.39	-4.44952	4.44952	1.09456e-33	7.61357e-32	yes
comp29067_c0	comp29067_c0_seq1	2187	1988	vdrb	nuclear receptor, subfamily 1, group I, member 1	GO:0005634(nucleus);GO:0043565(sequence-specific DNA binding);GO:0003700(sequence-specific DNA binding transcription factor activity);GO:0003707(steroid hormone receptor activity);GO:0008270(zinc ion binding)	[T] Signal transduction mechanisms	K08539	-	8826	17827	6215	99	68	94	61.83	131.79	71.99	0.82	0.61	0.66	10956	87	88.54	0.7	5.93835	5.93835	1.13108e-33	7.85657e-32	yes
comp7499_c0	comp7499_c0_seq1	1032	833	FAM109A	Ras-specific guanine nucleotide-releasing factor 1	GO:0030136(clathrin-coated vesicle);GO:0005769(early endosome);GO:0055037(recycling endosome);GO:0005802(trans-Golgi network);GO:0042803(protein homodimerization activity);GO:0007032(endosome organization);GO:0001881(receptor recycling);GO:0042147(retrograde transport, endosome to Golgi)	-	K04349	ko04010(MAPK signaling pathway);ko04510(Focal adhesion)	519	349	170	4643	3819	6051	8.68	6.16	4.7	91.26	81.63	101.79	346	4837.67	6.51	91.56	-4.91755	4.91755	1.13599e-33	7.8797e-32	yes
comp7578_c0	comp7578_c0_seq1	2274	2075	Bag4	BCL2-associated athanogene 4	GO:0005737(cytoplasm);GO:0005515(protein binding)	[T] Signal transduction mechanisms	K09558	-	1816	1201	1027	11817	9843	15277	12.19	8.51	11.4	93.25	84.46	103.17	1348	12312.3	10.7	93.63	-4.22922	4.22922	1.1705e-33	8.10772e-32	yes
comp27816_c0	comp27816_c0_seq1	1235	1036	Tsr3	hypothetical protein	GO:0006364(rRNA processing)	[S] Function unknown	K09140	-	1114	1007	644	8515	7238	10122	14.98	14.29	14.31	134.58	124.39	136.91	921.67	8625	14.53	131.96	-4.2708	4.2708	1.17493e-33	8.12713e-32	yes
comp28727_c0	comp28727_c0_seq1	758	559	agr2	-	GO:0005576(extracellular region)	-	-	-	19	31	52	2776	3729	4964	0.47	0.82	2.14	81.31	118.77	124.44	34	3823	1.14	108.17	-7.65801	7.65801	1.18202e-33	8.16483e-32	yes
comp14636_c0	comp14636_c0_seq1	885	686	-	-	-	-	-	-	83	53	60	1736	1656	3698	1.69	1.14	2.01	41.44	42.98	75.54	65.33	2363.33	1.61	53.32	-6.1544	6.1544	1.27023e-33	8.75179e-32	yes
comp27070_c0	comp27070_c0_seq1,comp27070_c0_seq2,comp27070_c0_seq3,comp27070_c0_seq4,comp27070_c0_seq5,comp27070_c0_seq6,comp27070_c0_seq7	1786	1052.24	GFAP	glial fibrillary acidic protein	GO:0005737(cytoplasm);GO:0005882(intermediate filament)	-	K05640	-	3366	7649	15004.2	2	1	2	36.42	92.79	287.95	0.05	0.04	0.02	8673.07	1.67	139.05	0.04	11.5173	11.5173	1.27052e-33	8.75179e-32	yes
comp13616_c0	comp13616_c0_seq1	1213	1014	tsfm	elongation factor EF-Ts	GO:0005739(mitochondrion);GO:0003746(translation elongation factor activity)	[J] Translation, ribosomal structure and biogenesis	K02357	-	1211	1009	783	8142	10762	12114	16.63	14.62	17.78	131.47	188.96	167.41	1001	10339.3	16.34	162.61	-4.40769	4.40769	1.33786e-33	9.2029e-32	yes
comp22490_c0	comp22490_c0_seq1,comp22490_c0_seq2	1453	996.22	Dvl2	dishevelled	GO:0045177(apical part of cell);GO:0005938(cell cortex);GO:0030136(clathrin-coated vesicle);GO:0005856(cytoskeleton);GO:0005829(cytosol);GO:0005634(nucleus);GO:0005886(plasma membrane);GO:0005625(soluble fraction);GO:0005109(frizzled binding);GO:0042802(identical protein binding);GO:0019904(protein domain specific binding);GO:0043621(protein self-association);GO:0004871(signal transducer activity…	[R] General function prediction only	K02353	ko04310(Wnt signaling pathway);ko04330(Notch signaling pathway);ko04916(Melanogenesis);ko05200(Pathways in cancer);ko05217(Basal cell carcinoma)	2144	2029	1524	6	8	11	34.93	28.24	35.1	0.08	0.2	0.12	1899	8.33	32.76	0.13	6.80176	6.80176	1.37209e-33	9.42535e-32	yes
comp24462_c0	comp24462_c0_seq1,comp24462_c0_seq2,comp24462_c0_seq3	2308	2097.19	vmp1	-	GO:0005783(endoplasmic reticulum);GO:0033116(endoplasmic reticulum-Golgi intermediate compartment membrane);GO:0016021(integral to membrane);GO:0005886(plasma membrane);GO:0005774(vacuolar membrane)	[R] General function prediction only	-	-	2477	2324	1464	15470	15133	20040	16.53	16.3	16.12	121.21	128.97	134.91	2088.33	16881	16.32	128.36	-4.05993	4.05993	1.43484e-33	9.84277e-32	yes
comp27385_c0	comp27385_c0_seq1	1148	949	NASP	nuclear autoantigenic sperm protein	GO:0005737(cytoplasm);GO:0005634(nucleus);GO:0051879(Hsp90 protein binding);GO:0001824(blastocyst development);GO:0007049(cell cycle);GO:0008283(cell proliferation);GO:0006260(DNA replication);GO:0043486(histone exchange);GO:0015031(protein transport)	[B] Chromatin structure and dynamics ;[D] Cell cycle control, cell division, chromosome partitioning	K11291	-	2990	4029	3705	52160	55439	58406	43.88	62.4	89.9	899.94	1040.09	862.42	3574.67	55335	65.39	934.15	-4.90433	4.90433	1.46262e-33	1.00196e-31	yes
comp10332_c0	comp10332_c0_seq1,comp10332_c0_seq2	1485	1180.4	Wdr31	-	-	[T] Signal transduction mechanisms	-	-	4854	4604	2920	10	26	10	60.36	63.3	64.82	0.13	0.71	0.11	4126	15.33	62.83	0.32	6.97053	6.97053	1.48921e-33	1.01876e-31	yes
comp8607_c0	comp8607_c0_seq1	791	592	apitd1	centromere protein S	GO:0000775(chromosome, centromeric region);GO:0043240(Fanconi anaemia nuclear complex);GO:0003682(chromatin binding);GO:0003677(DNA binding);GO:0006281(DNA repair);GO:0006352(transcription initiation, DNA-dependent)	-	K11511	-	654.05	490.78	464.53	6230.92	5306.77	9045.49	15.39	12.18	18.07	172.33	159.6	214.11	536.45	6861.06	15.21	182.01	-4.67384	4.67384	1.60226e-33	1.0946e-31	yes
comp24623_c1	comp24623_c1_seq1,comp24623_c1_seq2	928	539.14	-	-	-	-	-	-	7.13	8.24	12.22	980.01	1350.65	868.59	0.27	0.24	0.58	23.19	71.06	34.03	9.2	1066.42	0.36	42.76	-7.85646	7.85646	1.62345e-33	1.10755e-31	yes
comp22672_c0	comp22672_c0_seq1	1095	896	-	-	-	-	-	-	325	298	127	3957	2948	5242	5.05	4.89	3.26	72.31	58.58	81.98	250	4049	4.4	70.96	-5.09913	5.09913	1.68855e-33	1.15039e-31	yes
comp27024_c0	comp27024_c0_seq1,comp27024_c0_seq2,comp27024_c0_seq3,comp27024_c0_seq4,comp27024_c0_seq5	1633	486.82	DHRS11	-	GO:0005576(extracellular region);GO:0005488(binding);GO:0016491(oxidoreductase activity)	[Q] Secondary metabolites biosynthesis, transport and catabolism	-	-	2638	2092	1179	21682	16122	15820	120.23	78.14	62.3	484.57	284.01	272.93	1969.67	17874.7	86.89	347.17	-4.28014	4.28014	1.77178e-33	1.20544e-31	yes
comp25940_c0	comp25940_c0_seq1	964	765	-	-	-	-	-	-	27	17	37	2589	1511	4607	0.49	0.33	1.11	55.41	35.17	84.39	27	2902.33	0.64	58.32	-7.6157	7.6157	1.9218e-33	1.30572e-31	yes
comp13505_c0	comp13505_c0_seq1,comp13505_c0_seq2	688	420.49	Pycr2	pyrroline-5-carboxylate reductase	GO:0005737(cytoplasm);GO:0005488(binding);GO:0016616(oxidoreductase activity, acting on the CH-OH group of donors, NAD or NADP as acceptor);GO:0004735(pyrroline-5-carboxylate reductase activity);GO:0006561(proline biosynthetic process)	[E] Amino acid transport and metabolism	K00286	ko00330(Arginine and proline metabolism)	1154	979	577	9413	6414	10896	38.52	34.71	31.78	348.46	260.4	350.22	903.33	8907.67	35	319.69	-4.35641	4.35641	2.07922e-33	1.41075e-31	yes
comp26374_c0	comp26374_c0_seq1,comp26374_c0_seq10,comp26374_c0_seq11,comp26374_c0_seq12,comp26374_c0_seq13,comp26374_c0_seq2,comp26374_c0_seq3,comp26374_c0_seq4,comp26374_c0_seq5,comp26374_c0_seq6,comp26374_c0_seq7,comp26374_c0_seq8,comp26374_c0_seq9	7231	4423.46	ARHGAP21	breakpoint cluster region protein	GO:0030054(cell junction);GO:0030659(cytoplasmic vesicle membrane);GO:0005856(cytoskeleton);GO:0000139(Golgi membrane);GO:0005096(GTPase activator activity);GO:0005515(protein binding);GO:0007165(signal transduction)	[R] General function prediction only	K08878	ko05200(Pathways in cancer);ko05220(Chronic myeloid leukemia)	1786	1017	699	11063	8919	12136	4.79	2.86	3.1	45.02	38.91	43.35	1167.33	10706	3.58	42.43	-4.29773	4.29773	2.2011e-33	1.49141e-31	yes
comp27328_c0	comp27328_c0_seq1	979	780	GTSF1	-	GO:0046872(metal ion binding)	[S] Function unknown	-	-	10958	13042	7335	93914	89401	91637	195.66	245.74	216.54	1971.42	2040.65	1646.27	10445	91650.7	219.31	1886.11	-4.17884	4.17884	2.24141e-33	1.51666e-31	yes
comp35694_c0	comp35694_c0_seq1	427	228	-	-	-	-	-	-	0	0	0	398	320	553	0	0	0	28.58	24.99	33.99	0	423.67	0	29.19	-12.3358	12.3358	2.28307e-33	1.54275e-31	yes
comp26721_c0	comp26721_c0_seq1,comp26721_c0_seq2,comp26721_c0_seq3	3357	2741.28	Oxr1	-	GO:0005739(mitochondrion);GO:0005730(nucleolus);GO:0016998(cell wall macromolecule catabolic process);GO:0006979(response to oxidative stress)	[L] Replication, recombination and repair	-	-	1858	1705	999	12571	11335	13326	8.19	7.97	7.28	138.3	136.67	122.62	1520.67	12410.7	7.81	132.53	-4.0937	4.0937	2.29568e-33	1.54917e-31	yes
comp26151_c0	comp26151_c0_seq1,comp26151_c0_seq10,comp26151_c0_seq11,comp26151_c0_seq12,comp26151_c0_seq13,comp26151_c0_seq14,comp26151_c0_seq15,comp26151_c0_seq16,comp26151_c0_seq17,comp26151_c0_seq18,comp26151_c0_seq19,comp26151_c0_seq2,comp26151_c0_seq20,comp26151_c0_seq21,comp26151_c0_seq22,comp26151_c0_seq23,comp26151_c0_seq24,comp26151_c0_seq25,comp26151_c0_seq26,comp26151_c0_seq27,comp26151_c0_seq28,co…	1077	407.64	pkwA	-	GO:0005524(ATP binding);GO:0004674(protein serine/threonine kinase activity)	[R] General function prediction only	-	-	2427	2726	1743	15	11	10	70.76	79.62	85.12	0.64	0.71	0.43	2298.67	12	78.5	0.59	6.54013	6.54013	2.38077e-33	1.6044e-31	yes
comp24209_c0	comp24209_c0_seq1,comp24209_c0_seq2	523	323.06	romo1	-	GO:0016021(integral to membrane);GO:0031966(mitochondrial membrane);GO:0034614(cellular response to reactive oxygen species);GO:0008284(positive regulation of cell proliferation);GO:2000379(positive regulation of reactive oxygen species metabolic process);GO:0001302(replicative cell aging)	[S] Function unknown	-	-	9749	7479	5444	54936	79633	120418	419.08	339.29	386.95	2807.91	4427.61	5268.7	7557.33	84995.7	381.77	4168.07	-4.53356	4.53356	2.46903e-33	1.66164e-31	yes
comp22894_c1	comp22894_c1_seq1,comp22894_c1_seq2	1137	927.99	Dnm3	dynamin GTPase	GO:0016023(cytoplasmic membrane-bounded vesicle);GO:0005829(cytosol);GO:0005794(Golgi apparatus);GO:0005874(microtubule);GO:0048471(perinuclear region of cytoplasm);GO:0005886(plasma membrane);GO:0014069(postsynaptic density);GO:0005525(GTP binding);GO:0003924(GTPase activity);GO:0005515(protein binding);GO:0006897(endocytosis);GO:0046847(filopodium assembly);GO:0042713(sperm ejaculation);GO:0007…	[U] Intracellular trafficking, secretion, and vesicular transport ;[R] General function prediction only	K01528	ko04144(Endocytosis);ko04666(Fc gamma R-mediated phagocytosis);ko05100(Bacterial invasion of epithelial cells)	6511	8132	2516	29	7	20	96.98	128.8	62.92	0.51	0.13	0.3	5719.67	18.67	96.23	0.31	7.17089	7.17089	2.57795e-33	1.73259e-31	yes
comp13550_c0	comp13550_c0_seq1,comp13550_c0_seq2	1149	940.6	Pah	phenylalanine-4-hydroxylase	GO:0016597(amino acid binding);GO:0048037(cofactor binding);GO:0005506(iron ion binding);GO:0004505(phenylalanine 4-monooxygenase activity);GO:0042803(protein homodimerization activity);GO:0006559(L-phenylalanine catabolic process);GO:0018126(protein hydroxylation);GO:0046146(tetrahydrobiopterin metabolic process);GO:0006571(tyrosine biosynthetic process)	[E] Amino acid transport and metabolism	K00500	ko00360(Phenylalanine metabolism);ko00400(Phenylalanine, tyrosine and tryptophan biosynthesis)	81.88	28	78.78	3469	3637	6898	1.22	0.43	1.96	59.9	68.26	101.9	62.89	4668	1.2	76.69	-7.13535	7.13535	2.62957e-33	1.7649e-31	yes
comp21389_c0	comp21389_c0_seq1,comp21389_c0_seq2,comp21389_c0_seq3	2755	2245.78	Cdk6	cyclin-dependent kinase 6	GO:0005524(ATP binding);GO:0004693(cyclin-dependent protein kinase activity);GO:0051301(cell division);GO:0030097(hemopoiesis)	[R] General function prediction only	K02091	ko04110(Cell cycle);ko04115(p53 signaling pathway);ko05200(Pathways in cancer);ko05212(Pancreatic cancer);ko05214(Glioma);ko05218(Melanoma);ko05220(Chronic myeloid leukemia);ko05222(Small cell lung cancer);ko05223(Non-small cell lung cancer)	1042	1441	485	12989	11767	14093	6.31	8.62	4.84	134.36	133.44	117.32	989.33	12949.7	6.59	128.37	-4.79555	4.79555	2.82547e-33	1.89383e-31	yes
comp19161_c0	comp19161_c0_seq1,comp19161_c0_seq10,comp19161_c0_seq2,comp19161_c0_seq3,comp19161_c0_seq4,comp19161_c0_seq5,comp19161_c0_seq6,comp19161_c0_seq7,comp19161_c0_seq8,comp19161_c0_seq9	882	609.15	Fam221a	-	-	-	-	-	3781	3538	2160	3	15	7	86.55	86.38	86.18	0.07	0.4	0.15	3159.67	8.33	86.37	0.21	7.46252	7.46252	3.30712e-33	2.21368e-31	yes
comp26145_c0	comp26145_c0_seq1	3250	3051	-	-	-	-	-	-	303	411	136	5136	4507	5135	1.38	1.98	1.03	27.56	26.3	23.58	283.33	4926	1.46	25.81	-5.2098	5.2098	3.83076e-33	2.56074e-31	yes
comp5758_c0	comp5758_c0_seq1	1180	981	LRRTM1	-	GO:0030424(axon);GO:0005789(endoplasmic reticulum membrane);GO:0030426(growth cone);GO:0016021(integral to membrane)	-	-	-	2248	1722	863	4	2	0	31.92	25.8	20.26	0.07	0.04	0	1611	2	25.99	0.04	8.47484	8.47484	3.8389e-33	2.56274e-31	yes
comp26122_c0	comp26122_c0_seq1,comp26122_c0_seq2,comp26122_c0_seq3	1889	1183.85	LRRC73	-	-	-	-	-	5227	8343	3181	11	30	26	48.77	78.83	49.41	0.15	0.38	0.32	5583.67	22.33	59	0.28	6.88798	6.88798	3.94023e-33	2.62685e-31	yes
comp19165_c0	comp19165_c0_seq1	2438	2239	HSPA5	heat shock 70kDa protein 5	GO:0009986(cell surface);GO:0005788(endoplasmic reticulum lumen);GO:0005524(ATP binding)	[O] Posttranslational modification, protein turnover, chaperones	K09490	ko03060(Protein export);ko05020(Prion diseases)	9063	11261	8588	93779	115137	118410	56.37	73.92	88.32	685.8	915.55	741.07	9637.33	109109	72.87	780.81	-4.49541	4.49541	4.49021e-33	2.98951e-31	yes
comp8728_c0	comp8728_c0_seq1	2813	2614	alg11	alpha-1,2-mannosyltransferase	GO:0016021(integral to membrane);GO:0004377(glycolipid 2-alpha-mannosyltransferase activity);GO:0009058(biosynthetic process)	[M] Cell wall/membrane/envelope biogenesis	K03844	ko00510(N-Glycan biosynthesis)	2813.02	2163.44	1780.52	16230.6	17554.9	25341.6	14.99	12.16	15.68	101.67	119.57	135.85	2252.33	19709	14.28	119.03	-4.15509	4.15509	4.76405e-33	3.16758e-31	yes
comp26288_c0	comp26288_c0_seq1,comp26288_c0_seq2,comp26288_c0_seq3	1579	1311.11	-	-	-	-	-	-	2697	3436	2215	15	12	6	27.89	37.14	38.11	0.19	0.16	0.06	2782.67	11	34.38	0.14	6.94221	6.94221	4.88376e-33	3.24284e-31	yes
comp6704_c0	comp6704_c0_seq1,comp6704_c0_seq2	1775	1539.36	SH2D5	-	-	-	-	-	750	448	263	5559	5995	5788	6.82	4.3	3.96	58.11	68.14	51.76	487	5780.67	5.03	59.34	-4.70276	4.70276	5.57723e-33	3.69837e-31	yes
comp16465_c0	comp16465_c0_seq1,comp16465_c0_seq2,comp16465_c0_seq3,comp16465_c0_seq4	678	386.72	-	-	-	-	-	-	14	0	4	719	736	905	0.55	0	0.22	29.55	30.68	31.23	6	786.67	0.26	30.49	-8.11632	8.11632	5.93046e-33	3.92737e-31	yes
comp5627_c0	comp5627_c0_seq1,comp5627_c0_seq2	2124	1882.26	-	centromeric protein E	-	-	K11498	-	3692	2352	1670	20	17	15	27.25	18.28	20.36	0.17	0.16	0.11	2571.33	17.33	21.96	0.15	6.10998	6.10998	6.31117e-33	4.17393e-31	yes
comp19941_c0	comp19941_c0_seq1	1106	907	-	-	-	-	-	-	47	25	17	1451	811	1225	0.72	0.41	0.43	26.19	15.92	18.93	29.67	1162.33	0.52	20.35	-6.37943	6.37943	7.28102e-33	4.80895e-31	yes
comp7126_c0	comp7126_c0_seq1	3449	3250	Brd8	bromodomain-containing protein 8	GO:0035267(NuA4 histone acetyltransferase complex);GO:0043968(histone H2A acetylation);GO:0043967(histone H4 acetylation);GO:0040008(regulation of growth);GO:0006355(regulation of transcription, DNA-dependent);GO:0006351(transcription, DNA-dependent)	-	K11321	-	7198	6840	3822	22	56	49	30.85	30.93	27.08	0.11	0.31	0.21	5953.33	42.33	29.62	0.21	6.04871	6.04871	8.05192e-33	5.31106e-31	yes
comp23293_c0	comp23293_c0_seq1,comp23293_c0_seq2,comp23293_c0_seq3,comp23293_c0_seq4,comp23293_c0_seq5,comp23293_c0_seq6	1390	877.52	EFTUD1	elongation factor EF-2	GO:0005525(GTP binding);GO:0003924(GTPase activity);GO:0043022(ribosome binding);GO:0003746(translation elongation factor activity);GO:0042256(mature ribosome assembly)	-	K03234	-	151.56	130.44	39.63	3886	2679	2448.77	2.3	2.17	0.98	77.75	58.22	45.41	107.21	3004.59	1.82	60.46	-5.95899	5.95899	8.36479e-33	5.51013e-31	yes
comp27220_c0	comp27220_c0_seq1,comp27220_c0_seq2,comp27220_c0_seq3,comp27220_c0_seq4,comp27220_c0_seq5,comp27220_c0_seq6,comp27220_c0_seq7,comp27220_c0_seq8	959	655.42	ZNF718	KRAB domain-containing zinc finger protein	GO:0005634(nucleus);GO:0003677(DNA binding);GO:0008270(zinc ion binding);GO:0006355(regulation of transcription, DNA-dependent);GO:0006351(transcription, DNA-dependent)	[R] General function prediction only	K09228	-	1756.87	579.4	630.38	32077.4	13018	24315.7	33.89	12.1	20.39	1009.93	441.38	611.34	988.88	23137	22.13	687.55	-5.65183	5.65183	8.72214e-33	5.73792e-31	yes
comp25332_c0	comp25332_c0_seq1	2849	2650	cdt1	chromatin licensing and DNA replication factor 1	GO:0005634(nucleus);GO:0003677(DNA binding);GO:0007049(cell cycle);GO:0006260(DNA replication)	[L] Replication, recombination and repair	K10727	-	1473	1553	924	10715	10299	12868	7.74	8.61	8.03	66.2	69.19	68.04	1316.67	11294	8.13	67.81	-4.14217	4.14217	9.05872e-33	5.95147e-31	yes
comp19059_c0	comp19059_c0_seq1,comp19059_c0_seq2	3582	3322.48	SPECC1L	dystonin	GO:0007049(cell cycle);GO:0051301(cell division)	[R] General function prediction only	K10382	-	1443	1079	331	12669	13417	16068	6.09	4.76	2.25	64.26	75.69	70.93	951	14051.3	4.37	70.29	-5.05126	5.05126	9.39785e-33	6.16613e-31	yes
comp26063_c0	comp26063_c0_seq1,comp26063_c0_seq2,comp26063_c0_seq3,comp26063_c0_seq4,comp26063_c0_seq5,comp26063_c0_seq6,comp26063_c0_seq7,comp26063_c0_seq8	2328	1398.06	-	lamin	GO:0005882(intermediate filament);GO:0005637(nuclear inner membrane);GO:0005198(structural molecule activity)	[D] Cell cycle control, cell division, chromosome partitioning ;[Y] Nuclear structure	K07611	-	3839	2298	1720	21438	27868	22908	33.27	22.44	30.56	187.73	260.16	173.31	2619	24071.3	28.76	207.07	-4.31059	4.31059	9.54955e-33	6.25741e-31	yes
comp8344_c0	comp8344_c0_seq1	671	472	-	-	-	-	-	-	6	3	7	554	961	853	0.18	0.09	0.34	19.22	36.25	25.32	5.33	789.33	0.2	26.93	-8.18619	8.18619	9.98779e-33	6.53596e-31	yes
comp32480_c0	comp32480_c0_seq1	2109	1910	TRIM16	tripartite motif-containing protein 16	GO:0005737(cytoplasm);GO:0016605(PML body);GO:0003677(DNA binding);GO:0019966(interleukin-1 binding);GO:0032089(NACHT domain binding);GO:0008270(zinc ion binding);GO:0043966(histone H3 acetylation);GO:0043967(histone H4 acetylation);GO:0050718(positive regulation of interleukin-1 beta secretion);GO:0045618(positive regulation of keratinocyte differentiation);GO:0048386(positive regulation of reti…	-	K12006	-	171	118	105	2604	1659	3399	1.25	0.91	1.27	22.32	15.46	24.94	131.33	2554	1.14	20.91	-5.29313	5.29313	1.00531e-32	6.57008e-31	yes
comp27208_c0	comp27208_c0_seq1,comp27208_c0_seq10,comp27208_c0_seq11,comp27208_c0_seq12,comp27208_c0_seq13,comp27208_c0_seq14,comp27208_c0_seq15,comp27208_c0_seq16,comp27208_c0_seq17,comp27208_c0_seq18,comp27208_c0_seq19,comp27208_c0_seq2,comp27208_c0_seq20,comp27208_c0_seq21,comp27208_c0_seq22,comp27208_c0_seq23,comp27208_c0_seq24,comp27208_c0_seq25,comp27208_c0_seq3,comp27208_c0_seq4,comp27208_c0_seq5,comp2…	1511	1115.67	Myh9	myosin V	GO:0005826(actomyosin contractile ring);GO:0005913(cell-cell adherens junction);GO:0032154(cleavage furrow);GO:0030863(cortical cytoskeleton);GO:0005829(cytosol);GO:0016460(myosin II complex);GO:0005634(nucleus);GO:0001726(ruffle);GO:0001725(stress fiber);GO:0001931(uropod);GO:0051015(actin filament binding);GO:0005524(ATP binding);GO:0005516(calmodulin binding);GO:0000146(microfilament motor act…	[Z] Cytoskeleton	K10357	-	14010	47640	82087	16	22	27	184.89	685.78	1777.88	0.23	0.36	0.4	47912.3	21.67	882.85	0.33	10.343	10.343	1.03187e-32	6.73476e-31	yes
comp8669_c0	comp8669_c0_seq1	1696	1497	MRPL37	-	GO:0005739(mitochondrion);GO:0005840(ribosome);GO:0003735(structural constituent of ribosome);GO:0006412(translation)	-	-	-	2345	3183	2012	23699	25140	28594	21.82	31.25	30.95	259.21	299	267.66	2513.33	25811	28.01	275.29	-4.36777	4.36777	1.1267e-32	7.34405e-31	yes
comp26234_c0	comp26234_c0_seq1	2615	2416	PREP	prolyl oligopeptidase	GO:0005737(cytoplasm);GO:0004252(serine-type endopeptidase activity);GO:0070008(serine-type exopeptidase activity);GO:0006508(proteolysis)	[O] Posttranslational modification, protein turnover, chaperones	K01322	-	1654	1066	613	9515	8266	13119	9.53	6.48	5.84	64.48	60.91	76.09	1111	10300	7.28	67.16	-4.31136	4.31136	1.16175e-32	7.56262e-31	yes
comp24409_c1	comp24409_c1_seq1	268	70.66	-	-	-	-	-	-	2	0	3	1020	344	1052	0.39	0	0.98	236.35	86.67	208.62	1.67	805.33	0.46	177.21	-9.75199	9.75199	1.22075e-32	7.93632e-31	yes
comp11552_c0	comp11552_c0_seq1	1643	1444	CCNE1	cyclin E	GO:0005829(cytosol);GO:0005654(nucleoplasm);GO:0050681(androgen receptor binding);GO:0003713(transcription coactivator activity);GO:0030521(androgen receptor signaling pathway);GO:0051301(cell division);GO:0045893(positive regulation of transcription, DNA-dependent);GO:0000079(regulation of cyclin-dependent protein kinase activity);GO:0000083(regulation of transcription involved in G1/S phase of …	[D] Cell cycle control, cell division, chromosome partitioning	K06626	ko04110(Cell cycle);ko04114(Oocyte meiosis);ko04115(p53 signaling pathway);ko05200(Pathways in cancer);ko05215(Prostate cancer);ko05222(Small cell lung cancer)	244	264	96	5091	2855	3880	2.35	2.69	1.53	57.73	35.2	37.65	201.33	3942	2.19	43.53	-5.38547	5.38547	1.32759e-32	8.6196e-31	yes
comp8084_c0	comp8084_c0_seq1	788	589	NASP	nuclear autoantigenic sperm protein	GO:0005737(cytoplasm);GO:0005634(nucleus);GO:0051879(Hsp90 protein binding);GO:0001824(blastocyst development);GO:0007049(cell cycle);GO:0008283(cell proliferation);GO:0006260(DNA replication);GO:0043486(histone exchange);GO:0015031(protein transport)	[B] Chromatin structure and dynamics ;[D] Cell cycle control, cell division, chromosome partitioning	K11291	-	1663	2196	2582	48231	37495	60859	39.32	54.79	100.94	1340.77	1133.39	1447.89	2147	48861.7	65.02	1307.35	-5.39629	5.39629	1.34336e-32	8.71062e-31	yes
comp10125_c0	comp10125_c0_seq1,comp10125_c0_seq2	1781	1380.16	ccnd1	cyclin D1	GO:0005634(nucleus);GO:0019901(protein kinase binding);GO:0048593(camera-type eye morphogenesis);GO:0051301(cell division);GO:0000082(G1/S transition of mitotic cell cycle);GO:0031571(mitotic cell cycle G1/S transition DNA damage checkpoint);GO:0000079(regulation of cyclin-dependent protein kinase activity)	[D] Cell cycle control, cell division, chromosome partitioning	K04503	ko04110(Cell cycle);ko04115(p53 signaling pathway);ko04310(Wnt signaling pathway);ko04510(Focal adhesion);ko04630(Jak-STAT signaling pathway);ko05200(Pathways in cancer);ko05210(Colorectal cancer);ko05212(Pancreatic cancer);ko05213(Endometrial cancer);ko05214(Glioma);ko05215(Prostate cancer);ko05216(Thyroid cancer);ko05218(Melanoma);ko05219(Bladder cancer);ko05220(Chronic myeloid leukemia);ko0522…	312	269	152	3058	2826	3432	3.28	2.65	2.21	46.69	46.38	46.07	244.33	3105.33	2.71	46.38	-4.74279	4.74279	1.35274e-32	8.76002e-31	yes
comp24049_c0	comp24049_c0_seq1,comp24049_c0_seq2,comp24049_c0_seq3	774	341.7	-	-	-	-	-	-	2329	1319	1785	2	4	0	122.19	66.98	138.55	0.17	0.27	0	1811	2	109.24	0.15	8.74113	8.74113	1.37786e-32	8.91114e-31	yes
comp7682_c1	comp7682_c1_seq1	992	793	Ccnj	-	GO:0005634(nucleus)	-	-	-	477	717	353	6578	6277	7904	8.38	13.29	10.25	135.82	140.93	139.67	515.67	6919.67	10.64	138.81	-4.77262	4.77262	1.433e-32	9.24511e-31	yes
comp12656_c0	comp12656_c0_seq1,comp12656_c0_seq2	2256	2007.32	abhd8	-	GO:0016787(hydrolase activity)	[R] General function prediction only	-	-	2666	3932	1082	5	0	2	19.42	30.77	13.24	0.04	0	0.01	2560	2.33	21.14	0.02	8.96362	8.96362	1.43322e-32	9.24511e-31	yes
comp13469_c0	comp13469_c0_seq1	2181	1982	-	SWI/SNF-related matrix-associated actin-dependent regulator of chromatin subfamily A member 2/4	-	[K] Transcription	K11647	-	95	45	39	1564	1295	1569	0.67	0.33	0.45	12.92	11.63	11.09	59.67	1476	0.48	11.88	-5.721	5.721	1.48554e-32	9.57019e-31	yes
comp13711_c0	comp13711_c0_seq1,comp13711_c0_seq2	2179	1974.76	rtn4ip1	alcohol dehydrogenase	GO:0005739(mitochondrion);GO:0016491(oxidoreductase activity);GO:0008270(zinc ion binding)	[C] Energy production and conversion ;[R] General function prediction only	K00001	ko00010(Glycolysis / Gluconeogenesis);ko00071(Fatty acid metabolism);ko00350(Tyrosine metabolism);ko00624(1- and 2-Methylnaphthalene degradation);ko00641(3-Chloroacrylic acid degradation);ko00830(Retinol metabolism);ko00980(Metabolism of xenobiotics by cytochrome P450);ko00982(Drug metabolism - cytochrome P450)	849	737	554	6807	6745	7228	6.01	5.5	6.47	56.66	60.88	51.41	713.33	6926.67	5.99	56.32	-4.31992	4.31992	1.52163e-32	9.79e-31	yes
comp19992_c0	comp19992_c0_seq1	4158	3959	RRP12	-	GO:0016021(integral to membrane);GO:0031965(nuclear membrane);GO:0005730(nucleolus);GO:0005488(binding)	[S] Function unknown	-	-	5277	3788	2771	26346	25020	31543	18.56	14.06	16.12	108.96	112.52	111.65	3945.33	27636.3	16.25	111.04	-3.87055	3.87055	1.65315e-32	1.06225e-30	yes
comp13964_c0	comp13964_c0_seq1	2820	2621	src	proto-oncogene tyrosine-protein kinase Src	-	[T] Signal transduction mechanisms	K05704	ko04012(ErbB signaling pathway);ko04144(Endocytosis);ko04370(VEGF signaling pathway);ko04510(Focal adhesion);ko04520(Adherens junction);ko04530(Tight junction);ko04540(Gap junction);ko04912(GnRH signaling pathway);ko05100(Bacterial invasion of epithelial cells);ko05120(Epithelial cell signaling in Helicobacter pylori infection)	1141	899	374	8571	8316	8804	6.06	5.04	3.29	53.54	56.49	47.07	804.67	8563.67	4.8	52.37	-4.54593	4.54593	1.93811e-32	1.24374e-30	yes
comp25973_c0	comp25973_c0_seq1	2117	1918	ccne1	cyclin E	GO:0005634(nucleus);GO:0016301(kinase activity);GO:0019901(protein kinase binding);GO:0007049(cell cycle);GO:0051301(cell division);GO:0000079(regulation of cyclin-dependent protein kinase activity)	[D] Cell cycle control, cell division, chromosome partitioning	K06626	ko04110(Cell cycle);ko04114(Oocyte meiosis);ko04115(p53 signaling pathway);ko05200(Pathways in cancer);ko05215(Prostate cancer);ko05222(Small cell lung cancer)	553	764	618	8087	9472	12912	4.02	5.85	7.42	69.04	87.93	94.33	645	10157	5.76	83.77	-4.93384	4.93384	2.04552e-32	1.31098e-30	yes
comp25306_c0	comp25306_c0_seq1	949	750	-	-	-	-	-	-	3	0	3	547	354	880	0.06	0	0.09	11.94	8.4	16.44	2	593.67	0.05	12.26	-9.09192	9.09192	2.04996e-32	1.31213e-30	yes
comp39793_c0	comp39793_c0_seq1	493	294	-	-	-	-	-	-	0	0	0	331	347	480	0	0	0	18.43	21.01	22.88	0	386	0	20.77	-12.2136	12.2136	2.07524e-32	1.32661e-30	yes
comp22662_c0	comp22662_c0_seq1	2066	1867	CYLD	ubiquitin thioesterase CYLD	GO:0005829(cytosol);GO:0031234(extrinsic to internal side of plasma membrane);GO:0005874(microtubule);GO:0048471(perinuclear region of cytoplasm);GO:0005840(ribosome);GO:0070064(proline-rich region binding);GO:0019901(protein kinase binding);GO:0003735(structural constituent of ribosome);GO:0004221(ubiquitin thiolesterase activity);GO:0004843(ubiquitin-specific protease activity);GO:0008270(zinc …	[R] General function prediction only	K08601	ko04622(RIG-I-like receptor signaling pathway)	266	146	130	2940	3109	7117	1.98	1.15	1.6	25.78	29.65	53.42	180.67	4388.67	1.58	36.28	-5.63634	5.63634	2.13481e-32	1.36293e-30	yes
comp27240_c2	comp27240_c2_seq1	412	213	-	-	-	-	-	-	76	54	71	1869	1998	1906	4.97	3.73	7.68	143.67	167.01	125.39	67	1924.33	5.46	145.36	-5.83296	5.83296	2.16758e-32	1.38208e-30	yes
comp6726_c0	comp6726_c0_seq1	1560	1361	-	-	-	-	-	-	1609	1280	889	4	2	2	16.47	13.82	15.04	0.05	0.03	0.02	1259.33	2.67	15.11	0.03	7.78184	7.78184	2.30859e-32	1.47011e-30	yes
comp26723_c0	comp26723_c0_seq1,comp26723_c0_seq2,comp26723_c0_seq3	1662	317.08	tmx3	thioredoxin domain-containing protein 10	GO:0005789(endoplasmic reticulum membrane);GO:0016021(integral to membrane);GO:0009055(electron carrier activity);GO:0003756(protein disulfide isomerase activity);GO:0015035(protein disulfide oxidoreductase activity);GO:0045454(cell redox homeostasis);GO:0006662(glycerol ether metabolic process)	[R] General function prediction only	K09585	-	1462	1219	714	9680	15261	11786	617.36	451.17	400.66	190.61	269.29	168.37	1131.67	12242.3	489.73	209.42	-4.53926	4.53926	2.45558e-32	1.56171e-30	yes
comp19573_c0	comp19573_c0_seq1,comp19573_c0_seq2,comp19573_c0_seq3,comp19573_c0_seq4	2365	1730.57	-	-	-	-	-	-	287	79	100	4289	10924	8570	2.33	0.66	1.49	37.99	102.77	63.87	155.33	7927.67	1.49	68.21	-6.82933	6.82933	2.47487e-32	1.57197e-30	yes
comp20823_c1	comp20823_c1_seq1,comp20823_c1_seq2,comp20823_c1_seq3,comp20823_c1_seq4	2755	2541.25	BRPF3	bromodomain and PHD finger-containing protein 3	GO:0005829(cytosol);GO:0005576(extracellular region);GO:0070776(MOZ/MORF histone acetyltransferase complex);GO:0005515(protein binding);GO:0008270(zinc ion binding);GO:0043966(histone H3 acetylation);GO:0030168(platelet activation);GO:0002576(platelet degranulation)	[R] General function prediction only	K11350	-	12424	14754	4458	100	38	81	68.08	85.37	40.41	0.65	0.27	0.45	10545.3	73	64.62	0.46	6.08174	6.08174	2.5329e-32	1.60677e-30	yes
comp22332_c0	comp22332_c0_seq1	1192	993	CCDC88A	-	GO:0016023(cytoplasmic membrane-bounded vesicle);GO:0005829(cytosol);GO:0005783(endoplasmic reticulum);GO:0005794(Golgi apparatus);GO:0030027(lamellipodium);GO:0005886(plasma membrane);GO:0003779(actin binding);GO:0008017(microtubule binding);GO:0035091(phosphatidylinositol binding);GO:0042803(protein homodimerization activity);GO:0043422(protein kinase B binding);GO:0032148(activation of protein…	[Z] Cytoskeleton	-	-	6342	5482	6328	14	5	0	88.95	81.14	146.74	0.23	0.09	0	6050.67	6.33	105.61	0.11	8.89535	8.89535	2.83925e-32	1.79882e-30	yes
comp24782_c0	comp24782_c0_seq1	4553	4354	cluh	translation initiation factor eIF-3 subunit P135	GO:0005488(binding)	[R] General function prediction only	K03255	-	2475	2255	1676	30683	17516	19349	7.92	7.61	8.86	115.39	71.63	62.27	2135.33	22516	8.13	83.1	-4.43023	4.43023	2.84608e-32	1.80085e-30	yes
comp26886_c0	comp26886_c0_seq1,comp26886_c0_seq2,comp26886_c0_seq3,comp26886_c0_seq4,comp26886_c0_seq5	729	199.17	Hipk2	homeodomain interacting protein kinase	GO:0005737(cytoplasm);GO:0016605(PML body);GO:0005524(ATP binding);GO:0004674(protein serine/threonine kinase activity);GO:0006915(apoptosis);GO:0006355(regulation of transcription, DNA-dependent);GO:0006974(response to DNA damage stimulus);GO:0006351(transcription, DNA-dependent)	[R] General function prediction only	K08826	-	1400.02	4533.38	3508.65	1	1	3	146.99	408.33	504.07	0.03	0.11	0.77	3147.35	1.67	353.13	0.3	9.93706	9.93706	2.93417e-32	1.85423e-30	yes
comp26681_c0	comp26681_c0_seq1	1023	824	-	-	-	-	-	-	2077	9811	7052	3	0	2	35.11	174.99	197.07	0.06	0	0.03	6313.33	1.67	135.72	0.03	10.9545	10.9545	4.00178e-32	2.52569e-30	yes
comp21551_c1	comp21551_c1_seq1	1359	1160	FAM195A	-	-	-	-	-	1900	2263	1123	13754	15621	18477	22.81	28.67	22.29	194.14	239.76	223.2	1762	15950.7	24.59	219.03	-4.23387	4.23387	4.32059e-32	2.72345e-30	yes
comp6661_c0	comp6661_c0_seq1,comp6661_c0_seq2	2499	2261.9	CDKL5	cyclin-dependent kinase-like	GO:0032839(dendrite cytoplasm);GO:0044294(dendritic growth cone);GO:0005634(nucleus);GO:0005524(ATP binding);GO:0004693(cyclin-dependent protein kinase activity);GO:0048365(Rac GTPase binding);GO:0001764(neuron migration);GO:0045773(positive regulation of axon extension);GO:0050775(positive regulation of dendrite morphogenesis);GO:0032855(positive regulation of Rac GTPase activity);GO:0046777(pro…	[R] General function prediction only	K08824	-	5928	6352	1221	12	8	14	35.9	40.62	12.28	0.09	0.06	0.09	4500.33	11.33	29.6	0.08	7.4713	7.4713	4.36805e-32	2.74988e-30	yes
comp20856_c0	comp20856_c0_seq1	2365	2166	DNAI1	dynein intermediate chain 1, axonemal	GO:0005737(cytoplasm);GO:0030286(dynein complex);GO:0005874(microtubule);GO:0003774(motor activity)	[Z] Cytoskeleton	K10409	ko05016(Huntington's disease)	14165	13067	8512	179	83	235	91.08	88.66	90.49	1.35	0.68	1.52	11914.7	165.67	90.08	1.18	5.15983	5.15983	4.70207e-32	2.95642e-30	yes
comp28770_c0	comp28770_c0_seq1	1056	857	tmem45b	-	GO:0016021(integral to membrane)	-	-	-	330	254	290	4208	3856	6198	5.36	4.36	7.79	80.4	80.11	101.34	291.33	4754	5.84	87.28	-4.9945	4.9945	4.71749e-32	2.96237e-30	yes
comp25980_c0	comp25980_c0_seq1,comp25980_c0_seq2	4407	4200.64	-	-	-	-	-	-	677	893	887	54329	22265	22474	2.24	3.12	4.86	211.52	94.26	74.88	819	33022.7	3.41	126.89	-6.27263	6.27263	4.75806e-32	2.98408e-30	yes
comp26559_c0	comp26559_c0_seq1	3030	2831	USP16	ubiquitin carboxyl-terminal hydrolase 16/45	GO:0005634(nucleus);GO:0004197(cysteine-type endopeptidase activity);GO:0042393(histone binding);GO:0003713(transcription coactivator activity);GO:0043130(ubiquitin binding);GO:0004221(ubiquitin thiolesterase activity);GO:0004843(ubiquitin-specific protease activity);GO:0008270(zinc ion binding);GO:0051301(cell division);GO:0016578(histone deubiquitination);GO:0007067(mitosis);GO:0045893(positive…	[O] Posttranslational modification, protein turnover, chaperones	K11844	-	2757	2189	1444	15616	12837	17639	13.56	11.36	11.75	90.32	80.73	87.31	2130	15364	12.22	86.12	-3.90934	3.90934	4.9336e-32	3.09027e-30	yes
comp14220_c0	comp14220_c0_seq1	928	729	EXOSC4	-	GO:0005737(cytoplasm);GO:0000178(exosome (RNase complex));GO:0005730(nucleolus);GO:0004527(exonuclease activity);GO:0071044(histone mRNA catabolic process)	[J] Translation, ribosomal structure and biogenesis	K01149	-	1324	1210	837	8752	9306	10340	25.29	24.39	26.44	196.57	227.28	198.76	1123.67	9466	25.37	207.54	-4.11902	4.11902	5.03641e-32	3.1507e-30	yes
comp8286_c0	comp8286_c0_seq1	1898	1699	Fgf14	fibroblast growth factor	GO:0005634(nucleus);GO:0008083(growth factor activity)	[T] Signal transduction mechanisms	K04358	ko04010(MAPK signaling pathway);ko04810(Regulation of actin cytoskeleton);ko05200(Pathways in cancer);ko05218(Melanoma)	4274	4044	953	4	4	0	35.04	34.98	12.92	0.04	0.04	0	3090.33	2.67	27.65	0.03	8.94479	8.94479	5.05342e-32	3.15737e-30	yes
comp11567_c0	comp11567_c0_seq1	510	311	-	-	-	-	-	-	3254	9820	2700	0	0	6	145.72	464.06	199.91	0	0	0.27	5258	2	269.9	0.09	10.3129	10.3129	5.41742e-32	3.38055e-30	yes
comp7270_c0	comp7270_c0_seq1	1261	1062	adal	-	GO:0004000(adenosine deaminase activity);GO:0046872(metal ion binding);GO:0009168(purine ribonucleoside monophosphate biosynthetic process)	[F] Nucleotide transport and metabolism	K01500	ko00791(Atrazine degradation)	2262.43	2489.62	1209.49	15704	15217.6	17419.4	29.67	34.45	26.23	242.12	255.12	229.84	1987.18	16113.6	30.12	242.36	-4.08908	4.08908	5.51024e-32	3.43417e-30	yes
comp27108_c0	comp27108_c0_seq1,comp27108_c0_seq10,comp27108_c0_seq11,comp27108_c0_seq12,comp27108_c0_seq13,comp27108_c0_seq14,comp27108_c0_seq15,comp27108_c0_seq2,comp27108_c0_seq3,comp27108_c0_seq4,comp27108_c0_seq5,comp27108_c0_seq6,comp27108_c0_seq7,comp27108_c0_seq8,comp27108_c0_seq9	1948	787.06	PQLC2	-	GO:0016021(integral to membrane)	-	-	-	3329	3060	2282	28481	17610	26735	81.92	67.14	73.24	512.65	376.92	509.83	2890.33	24275.3	74.1	466.47	-4.0852	4.0852	5.54186e-32	3.44955e-30	yes
comp9126_c0	comp9126_c0_seq1	427	228	-	tubulin alpha	GO:0005737(cytoplasm);GO:0005874(microtubule);GO:0005525(GTP binding);GO:0003924(GTPase activity);GO:0005198(structural molecule activity);GO:0007018(microtubule-based movement);GO:0051258(protein polymerization)	[Z] Cytoskeleton	K07374	ko04145(Phagosome);ko04540(Gap junction);ko05130(Pathogenic Escherichia coli infection)	49	40	45	1251	1350	1530	2.99	2.58	4.54	89.84	105.42	94.03	44.67	1377	3.37	96.43	-5.93495	5.93495	5.58542e-32	3.47232e-30	yes
comp24443_c0	comp24443_c0_seq1	1463	1264	-	-	-	[A] RNA processing and modification	-	-	4067	3234	1731	29	26	22	44.81	37.6	31.53	0.38	0.37	0.24	3010.67	25.67	37.98	0.33	5.76138	5.76138	5.60734e-32	3.48159e-30	yes
comp35409_c0	comp35409_c0_seq1	493	294	-	-	-	-	-	-	0	3	0	1071	781	374	0	0.15	0	59.65	47.3	17.83	1	742	0.05	41.59	-10.4042	10.4042	6.04819e-32	3.75063e-30	yes
comp23422_c0	comp23422_c0_seq1,comp23422_c0_seq2,comp23422_c0_seq3	1247	859.93	-	-	-	-	-	-	37	10	19	937	1156	1632	0.62	0.18	0.43	16.74	22.39	24.31	22	1241.67	0.41	21.15	-6.86536	6.86536	6.25021e-32	3.87109e-30	yes
comp5171_c0	comp5171_c0_seq1,comp5171_c0_seq2	740	524.53	Frmpd4	-	GO:0005856(cytoskeleton);GO:0043197(dendritic spine);GO:0051835(positive regulation of synapse structural plasticity)	-	-	-	26	16	11	1327	644	882	0.69	0.43	0.49	41.29	21.83	23.5	17.67	951	0.54	28.87	-6.81673	6.81673	6.37415e-32	3.94294e-30	yes
comp6483_c0	comp6483_c0_seq1,comp6483_c0_seq2	547	307.82	-	-	-	-	-	-	5	0	0	430	346	756	0.28	0	0	22.23	19.15	31.48	1.67	510.67	0.09	24.29	-9.22322	9.22322	6.41443e-32	3.96292e-30	yes
comp26944_c0	comp26944_c0_seq1	462	263	-	-	-	-	-	-	2187	5770	6029	4	3	0	115.81	322.43	527.87	0.25	0.2	0	4662	2.33	322.04	0.15	10.0316	10.0316	6.43758e-32	3.97229e-30	yes
comp19964_c0	comp19964_c0_seq1,comp19964_c0_seq2,comp19964_c0_seq3,comp19964_c0_seq4	1311	984.2	-	-	-	-	-	-	4188.41	7182.56	4287.73	38.51	11.51	22.51	57.4	104.41	97.77	0.64	0.21	0.32	5219.57	24.18	86.53	0.39	6.74818	6.74818	6.47199e-32	3.98858e-30	yes
comp13939_c0	comp13939_c0_seq1	1740	1541	HS3ST1	[heparan sulfate]-glucosamine 3-sulfotransferase 1	GO:0005796(Golgi lumen);GO:0016021(integral to membrane);GO:0008467([heparan sulfate]-glucosamine 3-sulfotransferase 1 activity)	[O] Posttranslational modification, protein turnover, chaperones	K01024	ko00534(Glycosaminoglycan biosynthesis - heparan sulfate)	368	130	120	4110	3320	4094	3.33	1.24	1.79	43.67	38.36	37.23	206	3841.33	2.12	39.75	-5.3531	5.3531	6.75819e-32	4.1598e-30	yes
comp24742_c0	comp24742_c0_seq1,comp24742_c0_seq2	1416	1215.38	STX2	syntaxin 1B/2/3	GO:0016323(basolateral plasma membrane);GO:0016021(integral to membrane);GO:0005792(microsome);GO:0005625(soluble fraction);GO:0048306(calcium-dependent protein binding);GO:0005484(SNAP receptor activity);GO:0007340(acrosome reaction);GO:0007398(ectoderm development);GO:0006886(intracellular protein transport);GO:0009887(organ morphogenesis);GO:0007165(signal transduction)	[U] Intracellular trafficking, secretion, and vesicular transport	K08486	ko04130(SNARE interactions in vesicular transport)	711	580	564	7246	5356	9582	8.14	7	10.67	97.49	78.36	112.12	618.33	7394.67	8.6	95.99	-4.55908	4.55908	6.83245e-32	4.20031e-30	yes
comp20832_c0	comp20832_c0_seq1	1214	1015	-	-	-	-	-	-	1845	985	723	0	2	0	25.32	14.26	16.4	0	0.04	0	1184.33	0.67	18.66	0.01	9.50663	9.50663	8.92158e-32	5.47785e-30	yes
comp25861_c0	comp25861_c0_seq1,comp25861_c0_seq2,comp25861_c0_seq3,comp25861_c0_seq4,comp25861_c0_seq5	3635	2751.85	TRIM36	tripartite motif-containing protein 36	GO:0001669(acrosomal vesicle);GO:0005856(cytoskeleton);GO:0016874(ligase activity);GO:0008270(zinc ion binding)	[O] Posttranslational modification, protein turnover, chaperones	K12013	-	325	334	296	5189	4423	4312	1.6	1.77	2.31	25.59	23.77	18.19	318.33	4641.33	1.89	22.52	-4.86252	4.86252	9.2321e-32	5.66152e-30	yes
comp22755_c0	comp22755_c0_seq1	3309	3110	Inpp5j	inositol-1,4,5-trisphosphate 5-phosphatase	GO:0005737(cytoplasm);GO:0030426(growth cone);GO:0001726(ruffle);GO:0052659(inositol 1,3,4,5-tetrakisphosphate 5-phosphatase activity);GO:0052658(inositol-1,4,5-trisphosphate 5-phosphatase activity);GO:0004445(inositol-polyphosphate 5-phosphatase activity);GO:0017124(SH3 domain binding);GO:0031115(negative regulation of microtubule polymerization);GO:0010977(negative regulation of neuron projecti…	[U] Intracellular trafficking, secretion, and vesicular transport	K01106	ko00562(Inositol phosphate metabolism);ko04070(Phosphatidylinositol signaling system)	476	479	299	4513	4243	4841	2.13	2.26	2.21	23.76	24.29	21.81	418	4532.33	2.2	23.29	-4.48409	4.48409	9.76792e-32	5.98273e-30	yes
comp18395_c0	comp18395_c0_seq1	2353	2154	Ptpn9	protein-tyrosine phosphatase	GO:0004725(protein tyrosine phosphatase activity)	-	K01104	-	1049	605	250	8900	7214	8699	6.78	4.13	2.67	67.65	59.63	56.59	634.67	8271	4.53	61.29	-4.8714	4.8714	1.03572e-31	6.33588e-30	yes
comp21014_c1	comp21014_c1_seq1	1172	973	ETV5	ETS translocation variant 1/4/5	GO:0005634(nucleus);GO:0043565(sequence-specific DNA binding);GO:0003700(sequence-specific DNA binding transcription factor activity);GO:0044212(transcription regulatory region DNA binding);GO:0034599(cellular response to oxidative stress)	[K] Transcription	K09431	-	93	92	42	1495	1388	1694	1.33	1.39	0.99	25.16	25.4	24.4	75.67	1525.67	1.24	24.99	-5.41371	5.41371	1.04273e-31	6.37093e-30	yes
comp33086_c0	comp33086_c0_seq1	1776	1577	TOP1	DNA topoisomerase I	GO:0005694(chromosome);GO:0005730(nucleolus);GO:0005654(nucleoplasm);GO:0005524(ATP binding);GO:0003682(chromatin binding);GO:0003918(DNA topoisomerase (ATP-hydrolyzing) activity);GO:0003917(DNA topoisomerase type I activity);GO:0006265(DNA topological change)	[L] Replication, recombination and repair	K03163	-	1780	1687	1042	0	4	4	15.72	15.72	15.22	0	0.05	0.04	1503	2.67	15.55	0.03	8.04167	8.04167	1.09421e-31	6.6772e-30	yes
comp20467_c0	comp20467_c0_seq1	683	484	-	-	-	-	-	-	580	218	202	4917	4245	7706	16.69	6.62	9.61	166.34	156.15	223.11	333.33	5622.67	10.97	181.87	-5.17817	5.17817	1.37749e-31	8.39562e-30	yes
comp19899_c0	comp19899_c0_seq1	2036	1837	SLC19A2	-	GO:0016021(integral to membrane);GO:0005886(plasma membrane);GO:0005542(folic acid binding);GO:0008517(folic acid transporter activity);GO:0008518(reduced folate carrier activity);GO:0015403(thiamine uptake transmembrane transporter activity);GO:0042723(thiamine-containing compound metabolic process)	[H] Coenzyme transport and metabolism	-	-	789	466	363	6086	5326	5243	5.98	3.73	4.55	54.25	51.62	39.99	539.33	5551.67	4.75	48.62	-4.45716	4.45716	1.56436e-31	9.51807e-30	yes
comp18911_c0	comp18911_c0_seq1	3131	2932	lrrc9	netrin-G1 ligand	-	[T] Signal transduction mechanisms	K07523	ko04360(Axon guidance)	4290	4407	3068	16	7	35	20.38	22.09	24.1	0.09	0.04	0.17	3921.67	19.33	22.19	0.1	6.68641	6.68641	1.56549e-31	9.51807e-30	yes
comp5085_c0	comp5085_c0_seq1,comp5085_c0_seq2	414	213.46	-	-	-	-	-	-	0	0	0	368	795	437	0	0	0	28.29	66.19	28.72	0	533.33	0	41.07	-12.7367	12.7367	1.60293e-31	9.73383e-30	yes
comp10939_c0	comp10939_c0_seq1	1235	1036	UBE2R2	-	GO:0005524(ATP binding);GO:0004842(ubiquitin-protein ligase activity);GO:0070936(protein K48-linked ubiquitination);GO:0006513(protein monoubiquitination)	[O] Posttranslational modification, protein turnover, chaperones	K01932	-	21186	34764	10185	324	214	333	284.81	493.16	226.38	5.12	3.68	4.5	22045	290.33	334.78	4.43	5.17621	5.17621	1.6695e-31	1.01257e-29	yes
comp20720_c0	comp20720_c0_seq1	2427	2228	-	-	-	-	-	-	705	711	557	6341	5875	9872	4.41	4.69	5.76	46.6	46.95	62.09	657.67	7362.67	4.95	51.88	-4.47315	4.47315	1.86142e-31	1.1276e-29	yes
comp5709_c0	comp5709_c0_seq1,comp5709_c0_seq2	1076	783.37	NCKAP5	-	-	-	-	-	26	21	18	1094	1045	751	0.41	0.35	0.47	37.17	36.96	20.16	21.67	963.33	0.41	31.43	-6.52407	6.52407	1.88711e-31	1.14177e-29	yes
comp26341_c0	comp26341_c0_seq1,comp26341_c0_seq2	2688	2399.77	QPCTL	glutaminyl-peptide cyclotransferase	GO:0000139(Golgi membrane);GO:0016021(integral to membrane);GO:0016603(glutaminyl-peptide cyclotransferase activity);GO:0008233(peptidase activity);GO:0008270(zinc ion binding);GO:0017186(peptidyl-pyroglutamic acid biosynthetic process, using glutaminyl-peptide cyclotransferase);GO:0006508(proteolysis)	[O] Posttranslational modification, protein turnover, chaperones	K00683	-	942	818	793	12195	6995	10604	5.29	4.83	7.34	94.21	57.06	69.73	851	9931.33	5.82	73.67	-4.52511	4.52511	1.9217e-31	1.16129e-29	yes
comp24493_c0	comp24493_c0_seq1	1448	1249	GAS8	centromeric protein E	GO:0005929(cilium);GO:0005794(Golgi apparatus);GO:0005874(microtubule);GO:0005932(microtubule basal body);GO:0009434(microtubule-based flagellum);GO:0008285(negative regulation of cell proliferation);GO:0030317(sperm motility)	-	K11498	-	6878	9788	5415	0	4	18	76.7	115.17	99.83	0	0.06	0.2	7360.33	7.33	97.23	0.09	8.99207	8.99207	2.22282e-31	1.34162e-29	yes
comp24043_c0	comp24043_c0_seq1	1924	1725	Pdia6	protein disulfide-isomerase	GO:0005788(endoplasmic reticulum lumen);GO:0005793(endoplasmic reticulum-Golgi intermediate compartment);GO:0042470(melanosome);GO:0005886(plasma membrane);GO:0005509(calcium ion binding);GO:0009055(electron carrier activity);GO:0003756(protein disulfide isomerase activity);GO:0015035(protein disulfide oxidoreductase activity);GO:0045454(cell redox homeostasis);GO:0006662(glycerol ether metabolic…	[O] Posttranslational modification, protein turnover, chaperones	K01829	-	3438	2713.9	2239.82	20794.6	30460.6	25477.5	27.76	23.12	29.9	197.38	314.39	206.96	2797.24	25577.5	26.93	239.58	-4.24723	4.24723	2.35085e-31	1.41718e-29	yes
comp24887_c0	comp24887_c0_seq1	1492	1293	kctd15	-	GO:0008076(voltage-gated potassium channel complex);GO:0005249(voltage-gated potassium channel activity)	[R] General function prediction only	-	-	223	146	46	3179	3478	3087	2.4	1.66	0.82	40.26	47.89	33.46	138.33	3248	1.63	40.54	-5.74085	5.74085	2.498e-31	1.50406e-29	yes
comp24758_c0	comp24758_c0_seq1	1997	1798	-	-	-	-	-	-	1931	1369	972	12000	8473	12236	14.96	11.19	12.45	109.28	83.9	95.36	1424	10903	12.87	96.18	-3.99784	3.99784	2.82074e-31	1.69633e-29	yes
comp23103_c0	comp23103_c0_seq1	1202	1003	-	-	-	-	-	-	6706	10670	7115	75	101	112	93.12	156.34	163.35	1.22	1.79	1.56	8163.67	96	137.6	1.52	5.42616	5.42616	2.82628e-31	1.69761e-29	yes
comp26450_c0	comp26450_c0_seq1,comp26450_c0_seq2,comp26450_c0_seq3	3934	3457.47	DPP10	dipeptidyl-peptidase 4	-	[O] Posttranslational modification, protein turnover, chaperones	K01278	-	844	617	267	6384	5507	6535	3.41	2.57	1.86	32.53	30.66	28.6	576	6142	2.61	30.6	-4.54679	4.54679	2.83059e-31	1.69815e-29	yes
comp33775_c0	comp33775_c0_seq1	977	778	mfsd2b	FK506-binding protein 1	GO:0016021(integral to membrane);GO:0055085(transmembrane transport)	[G] Carbohydrate transport and metabolism	K09568	-	1226	1925	859	1	0	3	21.95	36.36	25.42	0.02	0	0.05	1336.67	1.33	27.91	0.02	8.86951	8.86951	3.21974e-31	1.92928e-29	yes
comp26234_c1	comp26234_c1_seq1	1450	1251	TPD52L1	-	-	[R] General function prediction only	-	-	1874	1276	692	9446	9263	12989	20.86	14.99	12.74	123.63	131.83	145.49	1280.67	10566	16.2	133.65	-4.15024	4.15024	3.22544e-31	1.93037e-29	yes
comp18755_c0	comp18755_c0_seq1,comp18755_c0_seq2	756	525.68	-	-	-	-	-	-	885	1217	670	0	0	0	25.1	35	30.56	0	0	0	924	0	30.22	0	12.4576	12.4576	3.25482e-31	1.94561e-29	yes
comp23942_c0	comp23942_c0_seq1	2402	2203	ABCF2	ATP-binding cassette, sub-family F, member 2	GO:0043190(ATP-binding cassette (ABC) transporter complex);GO:0005740(mitochondrial envelope);GO:0005524(ATP binding);GO:0016887(ATPase activity);GO:0005215(transporter activity)	[R] General function prediction only	K06185	-	9160	7572	5248	46658	43096	50454	57.91	50.51	54.86	346.78	348.29	320.93	7326.67	46736	54.43	338.67	-3.72787	3.72787	3.49881e-31	2.08895e-29	yes
comp19942_c0	comp19942_c0_seq1	3095	2896	ANAPC5	anaphase-promoting complex subunit 5	GO:0005680(anaphase-promoting complex);GO:0005829(cytosol);GO:0005654(nucleoplasm);GO:0019903(protein phosphatase binding);GO:0004842(ubiquitin-protein ligase activity);GO:0031145(anaphase-promoting complex-dependent proteasomal ubiquitin-dependent protein catabolic process);GO:0051301(cell division);GO:0000086(G2/M transition of mitotic cell cycle);GO:0000090(mitotic anaphase);GO:0007094(mitotic…	[D] Cell cycle control, cell division, chromosome partitioning ;[O] Posttranslational modification, protein turnover, chaperones	K03352	ko04110(Cell cycle);ko04111(Cell cycle - yeast);ko04113(Meiosis - yeast);ko04114(Oocyte meiosis);ko04120(Ubiquitin mediated proteolysis);ko04914(Progesterone-mediated oocyte maturation)	1950	3088	1882	29049	25491	25171	9.38	15.67	14.96	164.24	156.71	121.79	2306.67	26570.3	13.34	147.58	-4.52861	4.52861	3.52926e-31	2.10461e-29	yes
comp18831_c0	comp18831_c0_seq1	1850	1651	-	-	-	-	-	-	6253	3564	5976	2	12	18	52.75	31.73	83.35	0.02	0.13	0.15	5264.33	10.67	55.94	0.1	7.99283	7.99283	3.93748e-31	2.34523e-29	yes
comp21588_c0	comp21588_c0_seq1,comp21588_c0_seq2	4615	4396.99	hyou1	hypoxia up-regulated 1	GO:0005788(endoplasmic reticulum lumen);GO:0005524(ATP binding)	[O] Posttranslational modification, protein turnover, chaperones	K09486	-	2337	2600	2874	34708	30097	53282	7.4	8.68	15.04	129.11	121.63	169.63	2603.67	39362.3	10.37	140.12	-4.83203	4.83203	4.19946e-31	2.49828e-29	yes
comp24329_c0	comp24329_c0_seq1,comp24329_c0_seq2,comp24329_c0_seq3,comp24329_c0_seq4	2298	2024.65	ndrg3	-	-	[S] Function unknown	-	-	12029	18153	7771	226	209	246	83.92	133.93	89.81	1.86	1.86	1.72	12651	227	102.55	1.81	4.7517	4.7517	4.4963e-31	2.67167e-29	yes
comp14309_c0	comp14309_c0_seq1	2156	1957	dnajc2	DnaJ homolog, subfamily C, member 2	GO:0005829(cytosol);GO:0005634(nucleus);GO:0003682(chromatin binding);GO:0003677(DNA binding);GO:0031072(heat shock protein binding);GO:0042393(histone binding);GO:0043130(ubiquitin binding);GO:0016568(chromatin modification);GO:0045893(positive regulation of transcription, DNA-dependent);GO:0006351(transcription, DNA-dependent)	[O] Posttranslational modification, protein turnover, chaperones	K09522	-	3909	3380	2365	19533	21365	27867	27.82	25.38	27.83	163.43	194.37	199.54	3218	22921.7	27.01	185.78	-3.87344	3.87344	4.79262e-31	2.84435e-29	yes
comp27388_c0	comp27388_c0_seq1	620	421	atpif1	-	-	-	-	-	3921	3565	2524	20716	23371	28571	129.71	124.45	138.05	805.69	988.36	950.98	3336.67	24219.3	130.74	915.01	-3.89584	3.89584	4.85456e-31	2.87767e-29	yes
comp24511_c0	comp24511_c0_seq1,comp24511_c0_seq2	2120	1906.65	SNTG2	protein-tyrosine phosphatase	GO:0005737(cytoplasm);GO:0005856(cytoskeleton);GO:0042383(sarcolemma);GO:0016013(syntrophin complex);GO:0003779(actin binding);GO:0030165(PDZ domain binding);GO:0007417(central nervous system development)	[W] Extracellular structures	K01104	-	435	326	188	3540	3928	3592	3.18	2.53	2.33	30.67	36.73	26.48	316.33	3686.67	2.68	31.29	-4.64994	4.64994	5.17349e-31	3.06308e-29	yes
comp24476_c0	comp24476_c0_seq1	1751	1552	Grasp	-	GO:0005737(cytoplasm);GO:0005886(plasma membrane);GO:0007165(signal transduction)	[S] Function unknown	-	-	2436	1053	523	17344	15548	18941	21.86	9.97	7.76	182.98	178.36	171.02	1337.33	17277.7	13.2	177.45	-4.87844	4.87844	5.41488e-31	3.20218e-29	yes
comp9447_c0	comp9447_c0_seq1	2141	1942	ADO3	-	GO:0005634(nucleus);GO:0009881(photoreceptor activity);GO:0005515(protein binding);GO:0007623(circadian rhythm);GO:0009911(positive regulation of flower development);GO:0018298(protein-chromophore linkage);GO:0006355(regulation of transcription, DNA-dependent);GO:0009637(response to blue light)	-	-	-	729	326	274	7488	4675	5568	5.23	2.47	3.25	63.13	42.86	40.18	443	5910.33	3.65	48.72	-4.85111	4.85111	5.69454e-31	3.36357e-29	yes
comp21109_c0	comp21109_c0_seq1	1633	1434	UCHL5	ubiquitin carboxyl-terminal hydrolase L5	GO:0005829(cytosol);GO:0005634(nucleus);GO:0000502(proteasome complex);GO:0008242(omega peptidase activity);GO:0004221(ubiquitin thiolesterase activity);GO:0004843(ubiquitin-specific protease activity);GO:0006310(DNA recombination);GO:0006281(DNA repair);GO:0016579(protein deubiquitination);GO:0006355(regulation of transcription, DNA-dependent);GO:0006351(transcription, DNA-dependent);GO:0006511(…	[O] Posttranslational modification, protein turnover, chaperones	K05610	-	3768	3401	2477	20089	22495	27377	36.6	34.86	39.78	229.38	279.29	267.52	3215.33	23320.3	37.08	258.73	-3.89153	3.89153	6.34939e-31	3.74591e-29	yes
comp26974_c0	comp26974_c0_seq1,comp26974_c0_seq2,comp26974_c0_seq3,comp26974_c0_seq4,comp26974_c0_seq5,comp26974_c0_seq6	930	564.02	-	-	-	-	-	-	44	17	20	5409	1096	2680	1.15	0.46	0.74	139.1	35.87	64.5	27	3061.67	0.78	79.82	-7.87466	7.87466	6.41786e-31	3.78182e-29	yes
comp7289_c0	comp7289_c0_seq1	2224	2025	DNAJB11	DnaJ homolog, subfamily B, member 11	GO:0005788(endoplasmic reticulum lumen);GO:0031072(heat shock protein binding);GO:0006457(protein folding)	[O] Posttranslational modification, protein turnover, chaperones	K09517	-	2678	2451	1910	15826	16810	25145	18.42	17.79	21.72	127.96	147.8	174	2346.33	19260.3	19.31	149.92	-4.0453	4.0453	6.42844e-31	3.78357e-29	yes
comp20943_c0	comp20943_c0_seq1	1494	1295	atp1a3	sodium/potassium-transporting ATPase subunit alpha	GO:0005783(endoplasmic reticulum);GO:0005794(Golgi apparatus);GO:0016021(integral to membrane);GO:0005886(plasma membrane);GO:0005524(ATP binding);GO:0046872(metal ion binding);GO:0005391(sodium:potassium-exchanging ATPase activity);GO:0006754(ATP biosynthetic process)	[P] Inorganic ion transport and metabolism	K01539	ko04260(Cardiac muscle contraction);ko04960(Aldosterone-regulated sodium reabsorption);ko04964(Proximal tubule bicarbonate reclamation)	3684	6499	2147	26	24	18	39.62	73.76	38.18	0.33	0.33	0.19	4110	22.67	50.52	0.28	6.41722	6.41722	6.58547e-31	3.87141e-29	yes
comp18456_c0	comp18456_c0_seq1,comp18456_c0_seq2	2123	1900.28	LRRC43	-	-	[T] Signal transduction mechanisms	-	-	5085	6014	2997	62	68	71	37.19	46.39	36.13	0.54	0.64	0.53	4698.67	67	39.9	0.57	5.06887	5.06887	6.69835e-31	3.93313e-29	yes
comp28345_c0	comp28345_c0_seq1	2123	1924	ficd	-	GO:0016021(integral to membrane);GO:0005488(binding);GO:0070733(protein adenylyltransferase activity)	[R] General function prediction only	-	-	1398	1056	704	7235	8214	10209	10.12	8.07	8.43	61.57	76.01	74.35	1052.67	8552.67	8.87	70.64	-4.09204	4.09204	7.41318e-31	4.34773e-29	yes
comp29287_c0	comp29287_c0_seq1	361	162	-	tubulin beta	GO:0005737(cytoplasm);GO:0005874(microtubule);GO:0005525(GTP binding);GO:0003924(GTPase activity);GO:0005198(structural molecule activity);GO:0007018(microtubule-based movement);GO:0051258(protein polymerization)	[Z] Cytoskeleton	K07375	ko04145(Phagosome);ko04540(Gap junction);ko05130(Pathogenic Escherichia coli infection)	89	46	42	1540	1995	1305	7.65	4.17	5.97	155.65	219.26	112.88	59	1613.33	5.93	162.6	-5.88156	5.88156	7.89456e-31	4.62459e-29	yes
comp25599_c0	comp25599_c0_seq1,comp25599_c0_seq2,comp25599_c0_seq3,comp25599_c0_seq4	3150	2110.6	slain1	-	-	-	-	-	796	552	497	6783	6678	5693	5.74	2.99	4.55	45.11	45.62	34.64	615	6384.67	4.43	41.79	-4.43112	4.43112	8.13427e-31	4.75941e-29	yes
comp22894_c0	comp22894_c0_seq1	986	787	Dnm1	dynamin GTPase	-	[U] Intracellular trafficking, secretion, and vesicular transport ;[R] General function prediction only	K01528	ko04144(Endocytosis);ko04666(Fc gamma R-mediated phagocytosis);ko05100(Bacterial invasion of epithelial cells)	5645	7355	2063	27	13	8	99.9	137.35	60.36	0.56	0.29	0.14	5021	16	99.2	0.33	7.15907	7.15907	8.86075e-31	5.17838e-29	yes
comp19364_c0	comp19364_c0_seq1,comp19364_c0_seq2	777	569.61	-	-	-	-	-	-	20	18	6	1720	1091	670	0.48	0.47	0.25	50.02	33.61	16.55	14.67	1160.33	0.4	33.39	-7.42515	7.42515	9.13169e-31	5.33046e-29	yes
comp26148_c0	comp26148_c0_seq1,comp26148_c0_seq2	2322	1954.63	TRIM45	tripartite motif-containing protein 45	GO:0005737(cytoplasm);GO:0005634(nucleus);GO:0008270(zinc ion binding)	[O] Posttranslational modification, protein turnover, chaperones	K12021	-	330	303	196	3088	2852	3439	2.33	2.28	2.31	25.48	25.58	24.42	276.33	3126.33	2.31	25.16	-4.54881	4.54881	9.33537e-31	5.44297e-29	yes
comp23831_c0	comp23831_c0_seq1	4123	3924	LEMD3	-	GO:0005639(integral to nuclear inner membrane);GO:0005624(membrane fraction);GO:0003677(DNA binding);GO:0000166(nucleotide binding);GO:0005515(protein binding);GO:0032926(negative regulation of activin receptor signaling pathway);GO:0030514(negative regulation of BMP signaling pathway);GO:0030512(negative regulation of transforming growth factor beta receptor signaling pathway)	-	-	-	6788	6545	3915	35252	35619	43000	24.09	24.51	22.97	147.09	161.61	153.56	5749.33	37957	23.86	154.09	-3.7772	3.7772	9.53515e-31	5.55294e-29	yes
comp24386_c2	comp24386_c2_seq1	2241	2042	cdr2l	-	-	-	-	-	962	772	412	6034	5684	6798	6.56	5.56	4.65	48.38	49.56	46.65	715.33	6172	5.59	48.2	-4.20324	4.20324	9.84159e-31	5.7247e-29	yes
comp19683_c0	comp19683_c0_seq1	1673	1474	hand2	heart-and neural crest derivatives-expressed protein	GO:0005634(nucleus);GO:0003677(DNA binding);GO:0010002(cardioblast differentiation);GO:0003142(cardiogenic plate morphogenesis);GO:0071908(determination of intestine left/right asymmetry);GO:0003144(embryonic heart tube formation);GO:0035118(embryonic pectoral fin morphogenesis);GO:0048703(embryonic viscerocranium morphogenesis);GO:0060047(heart contraction);GO:0030859(polarized epithelial cell d…	[K] Transcription	K09071	-	2523	5064	1966	8	3	0	23.84	50.49	30.71	0.09	0.04	0	3184.33	3.67	35.01	0.04	8.68067	8.68067	1.06313e-30	6.17683e-29	yes
comp23553_c0	comp23553_c0_seq1,comp23553_c0_seq2	1396	1042.14	Cdkl1	cyclin-dependent kinase-like	GO:0005737(cytoplasm);GO:0005634(nucleus);GO:0005524(ATP binding);GO:0004693(cyclin-dependent protein kinase activity)	[R] General function prediction only	K08824	-	11520	17333	8492	126	161	83	153.35	241.98	185.8	2.02	2.75	1.13	12448.3	123.33	193.71	1.97	5.58519	5.58519	1.10006e-30	6.38396e-29	yes
comp24072_c0	comp24072_c0_seq1,comp24072_c0_seq2,comp24072_c0_seq3,comp24072_c0_seq4,comp24072_c0_seq5	1619	1203.31	daw1	F-box and WD-40 domain protein 1/11	-	[A] RNA processing and modification	K03362	ko04114(Oocyte meiosis);ko04120(Ubiquitin mediated proteolysis);ko04310(Wnt signaling pathway);ko04340(Hedgehog signaling pathway);ko05131(Shigellosis)	14797	16582	7807	193	77	79	161.89	208.11	175.88	2.57	1.12	0.95	13062	116.33	181.96	1.55	5.73719	5.73719	1.13021e-30	6.55128e-29	yes
comp23317_c0	comp23317_c0_seq1,comp23317_c0_seq2	5196	4953.94	TTLL5	actin related protein 2/3 complex, subunit 4	GO:0005813(centrosome);GO:0005929(cilium);GO:0005932(microtubule basal body);GO:0005634(nucleus);GO:0004835(tubulin-tyrosine ligase activity);GO:0006464(protein modification process);GO:0006351(transcription, DNA-dependent)	[O] Posttranslational modification, protein turnover, chaperones	K05755	ko04666(Fc gamma R-mediated phagocytosis);ko04810(Regulation of actin cytoskeleton);ko05100(Bacterial invasion of epithelial cells);ko05130(Pathogenic Escherichia coli infection);ko05131(Shigellosis)	10700	13331	6388	223	130	165	30.19	39.64	29.81	0.74	0.47	0.47	10139.7	172.67	33.21	0.56	4.82461	4.82461	1.14611e-30	6.63567e-29	yes
comp22978_c0	comp22978_c0_seq1	2802	2603	ARMC3	-	-	[S] Function unknown	-	-	13204	15001	5362	186	176	156	70.65	84.7	47.43	1.17	1.2	0.84	11189	172.67	67.59	1.07	4.90123	4.90123	1.20071e-30	6.94371e-29	yes
comp9422_c0	comp9422_c0_seq1,comp9422_c0_seq2	1214	998.4	Nipsnap1	-	GO:0005743(mitochondrial inner membrane)	[S] Function unknown	-	-	242	125	302	7048	7997	11483	3.32	1.81	7.28	119.35	141.42	160.05	223	8842.67	4.14	140.27	-6.20397	6.20397	1.21604e-30	7.02424e-29	yes
comp19098_c0	comp19098_c0_seq1,comp19098_c0_seq2	2065	1826.62	serhl	-	GO:0016787(hydrolase activity)	[R] General function prediction only	K01175	-	1429	1044	612	10867	6427	9498	10.99	8.47	7.78	95.39	61.34	71.35	1028.33	8930.67	9.08	76.03	-4.20199	4.20199	1.28326e-30	7.4039e-29	yes
comp24898_c0	comp24898_c0_seq1,comp24898_c0_seq2	710	437.51	ZNF146	-	GO:0005737(cytoplasm);GO:0005730(nucleolus);GO:0003677(DNA binding);GO:0008201(heparin binding);GO:0008270(zinc ion binding);GO:0006355(regulation of transcription, DNA-dependent)	[R] General function prediction only	-	-	1262	1215	445	0	0	0	39.91	41.79	21.92	0	0	0	974	0	34.54	0	12.4391	12.4391	1.28762e-30	7.42043e-29	yes
comp5470_c0	comp5470_c0_seq1	1146	947	-	-	-	-	-	-	2	0	2	789	471	2732	0.03	0	0.05	13.64	8.86	40.43	1.33	1330.67	0.03	20.98	-10.7439	10.7439	1.34858e-30	7.76274e-29	yes
comp23534_c0	comp23534_c0_seq1,comp23534_c0_seq2	1624	1385.66	GRIA1	glutamate receptor, ionotropic, AMPA 1	GO:0032281(alpha-amino-3-hydroxy-5-methyl-4-isoxazolepropionic acid selective glutamate receptor complex);GO:0030054(cell junction);GO:0030666(endocytic vesicle membrane);GO:0005789(endoplasmic reticulum membrane);GO:0043025(neuronal cell body);GO:0014069(postsynaptic density);GO:0045211(postsynaptic membrane);GO:0004971(alpha-amino-3-hydroxy-5-methyl-4-isoxazole propionate selective glutamate re…	[P] Inorganic ion transport and metabolism ;[E] Amino acid transport and metabolism ;[T] Signal transduction mechanisms	K05197	ko04080(Neuroactive ligand-receptor interaction);ko04720(Long-term potentiation);ko04730(Long-term depression);ko05014(Amyotrophic lateral sclerosis (ALS))	159	111	61	1868	1745	1743	1.58	1.14	1.03	21.88	22.1	17.49	110.33	1785.33	1.25	20.49	-5.12942	5.12942	1.39544e-30	8.02321e-29	yes
comp24788_c0	comp24788_c0_seq1	4118	3919	SYTL5	phosphatidylinositol-4-phosphate 3-kinase	GO:0016020(membrane);GO:0046872(metal ion binding);GO:0017137(Rab GTPase binding);GO:0006886(intracellular protein transport)	[T] Signal transduction mechanisms ;[U] Intracellular trafficking, secretion, and vesicular transport	K00923	ko00562(Inositol phosphate metabolism);ko04070(Phosphatidylinositol signaling system)	1995	1308	991	12743	8200	16792	7.09	4.91	5.82	53.24	37.25	60.04	1431.33	12578.3	5.94	50.18	-4.17966	4.17966	1.43788e-30	8.25769e-29	yes
comp27243_c0	comp27243_c0_seq1,comp27243_c0_seq10,comp27243_c0_seq11,comp27243_c0_seq12,comp27243_c0_seq13,comp27243_c0_seq14,comp27243_c0_seq2,comp27243_c0_seq3,comp27243_c0_seq4,comp27243_c0_seq5,comp27243_c0_seq6,comp27243_c0_seq7,comp27243_c0_seq8,comp27243_c0_seq9	2717	1404.27	-	-	-	-	-	-	6023	14775	19788	23	5	11	54.64	155.57	348.08	0.31	0.05	0.15	13528.7	13	186.1	0.17	9.20614	9.20614	1.44389e-30	8.28261e-29	yes
comp25364_c0	comp25364_c0_seq1,comp25364_c0_seq2	2569	2345.73	IFRD2	-	GO:0005488(binding)	[Z] Cytoskeleton	-	-	1274	1566	816	9710	9685	11854	7.64	9.94	8.09	68.46	74.25	71.51	1218.67	10416.3	8.56	71.41	-4.13838	4.13838	1.48962e-30	8.53509e-29	yes
comp20817_c0	comp20817_c0_seq1	1894	1695	qtrtd1	queuine tRNA-ribosyltransferase	GO:0005739(mitochondrion);GO:0046872(metal ion binding);GO:0008479(queuine tRNA-ribosyltransferase activity);GO:0008616(queuosine biosynthetic process)	[A] RNA processing and modification	K00773	-	805	802	465	5405	5958	8326	6.61	6.95	6.32	52.21	62.58	68.83	690.67	6563	6.63	61.21	-4.29413	4.29413	1.51012e-30	8.64262e-29	yes
comp24936_c3	comp24936_c3_seq1	2375	2176	-	tyrosine 3-monooxygenase/tryptophan 5-monooxygenase activation protein	GO:0005737(cytoplasm);GO:0019904(protein domain specific binding)	[O] Posttranslational modification, protein turnover, chaperones	K06630	ko04110(Cell cycle);ko04114(Oocyte meiosis);ko04722(Neurotrophin signaling pathway)	7606	6013	4018	52203	30458	45507	48.68	40.61	42.52	392.81	249.21	293.05	5879	42722.7	43.94	311.69	-3.915	3.915	1.51845e-30	8.68027e-29	yes
comp28099_c0	comp28099_c0_seq1	955	756	lmo1	LIM homeobox protein 3/4	GO:0005634(nucleus);GO:0008270(zinc ion binding)	[R] General function prediction only	K09374	-	461	397	194	3644	3318	4525	8.49	7.72	5.91	78.92	78.14	83.87	350.67	3829	7.37	80.31	-4.53685	4.53685	1.55882e-30	8.90084e-29	yes
comp13465_c0	comp13465_c0_seq1	2859	2660	-	-	-	-	-	-	1517	948	667	7910	7086	9746	7.94	5.24	5.77	48.69	47.43	51.34	1044	8247.33	6.32	49.15	-4.06475	4.06475	1.60124e-30	9.13257e-29	yes
comp12228_c0	comp12228_c0_seq1,comp12228_c0_seq2	849	645.08	tesc	-	GO:0005737(cytoplasm);GO:0005509(calcium ion binding)	[T] Signal transduction mechanisms	-	-	212	189	105	2250	2850	6069	4.61	4.27	3.79	56.95	78.61	132.86	168.67	3723	4.22	89.47	-5.50178	5.50178	1.66916e-30	9.50902e-29	yes
comp24648_c0	comp24648_c0_seq1,comp24648_c0_seq2,comp24648_c0_seq3	1389	933.97	PAQR8	-	GO:0016021(integral to membrane);GO:0005886(plasma membrane);GO:0004872(receptor activity);GO:0005496(steroid binding);GO:0030154(cell differentiation);GO:0007275(multicellular organismal development);GO:0048477(oogenesis)	[R] General function prediction only ;[T] Signal transduction mechanisms	-	-	62	11	20	1547	2211	1664	1.18	0.16	0.75	24.69	37.04	22.53	31	1807.33	0.7	28.09	-7.0183	7.0183	1.6882e-30	9.60649e-29	yes
comp22294_c0	comp22294_c0_seq1	1256	1057	slc7a2	-	GO:0016021(integral to membrane);GO:0015171(amino acid transmembrane transporter activity)	[E] Amino acid transport and metabolism	-	-	1473	850	691	0	1	2	19.41	11.82	15.05	0	0.02	0.03	1004.67	1	15.43	0.02	8.78769	8.78769	2.01137e-30	1.14324e-28	yes
comp6435_c0	comp6435_c0_seq1	937	738	-	-	-	-	-	-	1241	990	1426	0	0	2	23.42	19.72	44.49	0	0	0.04	1219	0.67	29.21	0.01	9.75719	9.75719	2.04486e-30	1.16095e-28	yes
comp19678_c0	comp19678_c0_seq1,comp19678_c0_seq2	1336	1112.92	SIX3	-	GO:0005634(nucleus);GO:0007601(visual perception)	[K] Transcription	-	-	5747	7195	2834	43	54	81	74.77	97.4	61.19	0.64	0.85	1.01	5258.67	59.33	77.79	0.83	5.40125	5.40125	2.15992e-30	1.22487e-28	yes
comp7568_c0	comp7568_c0_seq1	1849	1650	SIRT3	NAD-dependent deacetylase sirtuin 3	GO:0005759(mitochondrial matrix);GO:0016811(hydrolase activity, acting on carbon-nitrogen (but not peptide) bonds, in linear amides);GO:0003950(NAD+ ADP-ribosyltransferase activity);GO:0070403(NAD+ binding);GO:0005515(protein binding);GO:0008270(zinc ion binding);GO:0006342(chromatin silencing);GO:0006471(protein ADP-ribosylation);GO:0006476(protein deacetylation)	[B] Chromatin structure and dynamics ;[K] Transcription	K11413	-	907	851	369	7112	5267	7875	7.66	7.58	5.15	70.58	56.83	66.88	709	6751.33	6.8	64.76	-4.33963	4.33963	2.21717e-30	1.25591e-28	yes
comp25467_c2	comp25467_c2_seq1,comp25467_c2_seq2,comp25467_c2_seq3,comp25467_c2_seq4,comp25467_c2_seq5	2631	1641.33	DPYSL5	dihydropyrimidinase-like 5	GO:0005829(cytosol);GO:0016812(hydrolase activity, acting on carbon-nitrogen (but not peptide) bonds, in cyclic amides);GO:0007411(axon guidance);GO:0006208(pyrimidine base catabolic process);GO:0007165(signal transduction)	[F] Nucleotide transport and metabolism	K07529	ko04360(Axon guidance)	9228	16002	7297	155	162	145	67.19	116.76	85.68	2	2.32	1.97	10842.3	154	89.88	2.1	5.09732	5.09732	2.33016e-30	1.31841e-28	yes
comp26930_c0	comp26930_c0_seq1,comp26930_c0_seq2	588	314.75	-	-	-	-	-	-	1812	1463	1552	9	5	6	80.87	72.22	112.2	0.64	0.23	0.27	1609	6.67	88.43	0.38	6.91256	6.91256	2.37343e-30	1.34137e-28	yes
comp27281_c0	comp27281_c0_seq1,comp27281_c0_seq10,comp27281_c0_seq2,comp27281_c0_seq3,comp27281_c0_seq4,comp27281_c0_seq5,comp27281_c0_seq6,comp27281_c0_seq7,comp27281_c0_seq8,comp27281_c0_seq9	1882	1272.82	-	-	-	-	-	-	3692.29	10803	11279	16	4	6	37.94	111	190.2	0.19	0.08	0.07	8591.41	8.67	113.05	0.11	9.09348	9.09348	2.4001e-30	1.3549e-28	yes
comp23527_c0	comp23527_c0_seq1	1042	843	Smpd3	sphingomyelin phosphodiesterase 3	GO:0000137(Golgi cis cisterna);GO:0000139(Golgi membrane);GO:0016021(integral to membrane);GO:0046872(metal ion binding);GO:0004767(sphingomyelin phosphodiesterase activity);GO:0007049(cell cycle);GO:0007275(multicellular organismal development);GO:0030072(peptide hormone secretion);GO:0006950(response to stress);GO:0007165(signal transduction);GO:0006684(sphingomyelin metabolic process)	-	K12352	ko00600(Sphingolipid metabolism)	14	6	8	602	459	875	0.23	0.1	0.22	11.69	9.69	14.54	9.33	645.33	0.18	11.97	-7.11844	7.11844	2.41197e-30	1.36005e-28	yes
comp19905_c0	comp19905_c0_seq1	1198	999	AQP4	aquaporin-4	GO:0016021(integral to membrane)	[G] Carbohydrate transport and metabolism	K09866	ko04962(Vasopressin-regulated water reabsorption)	1262	649	810	0	0	0	17.59	9.55	18.67	0	0	0	907	0	15.27	0	12.4268	12.4268	2.58943e-30	1.45847e-28	yes
comp15437_c0	comp15437_c0_seq1,comp15437_c0_seq2	2013	1627.55	CCDC148	-	-	-	-	-	2568	4297	1811	8	16	18	33.29	52.4	45.07	0.07	0.16	0.14	2892	14	43.59	0.12	6.64166	6.64166	2.69063e-30	1.51375e-28	yes
comp27111_c0	comp27111_c0_seq1,comp27111_c0_seq2,comp27111_c0_seq3,comp27111_c0_seq4,comp27111_c0_seq5	500	199.67	-	-	-	-	-	-	2626	5932	6821	7	0	3	265.32	580.96	1197.66	0.64	0	0.27	5126.33	3.33	681.31	0.3	9.71689	9.71689	2.99596e-30	1.68363e-28	yes
comp33622_c0	comp33622_c0_seq1	373	174	-	-	-	-	-	-	3	2	2	326	636	545	0.24	0.17	0.26	30.68	65.08	43.89	2.33	502.33	0.22	46.55	-8.72714	8.72714	3.03956e-30	1.7062e-28	yes
comp21490_c0	comp21490_c0_seq1,comp21490_c0_seq2,comp21490_c0_seq3	568	347.92	-	-	-	-	-	-	2947	7522	1693	6	0	2	121.62	333.64	114.03	0.28	0	0.1	4054	2.67	189.76	0.13	9.47114	9.47114	3.11317e-30	1.74555e-28	yes
comp28600_c0	comp28600_c0_seq1	1583	1384	C14orf166B	-	-	-	-	-	5832	8752	4969	96	61	55	58.69	92.94	82.67	1.14	0.78	0.56	6517.67	70.67	78.1	0.83	5.50611	5.50611	3.18916e-30	1.78614e-28	yes
comp27162_c0	comp27162_c0_seq1,comp27162_c0_seq2,comp27162_c0_seq3,comp27162_c0_seq4,comp27162_c0_seq5,comp27162_c0_seq6,comp27162_c0_seq7,comp27162_c0_seq8,comp27162_c0_seq9	422	54.5	-	-	-	-	-	-	2794	8416	14412	2	2	5	559.88	2227.29	5142.15	0.98	0.39	1.92	8540.67	3	2643.11	1.1	10.6858	10.6858	3.24168e-30	1.81352e-28	yes
comp26951_c0	comp26951_c0_seq1,comp26951_c0_seq2	4031	3747.73	PRKD3	protein kinase D	GO:0005737(cytoplasm);GO:0016020(membrane);GO:0005634(nucleus);GO:0005524(ATP binding);GO:0046872(metal ion binding);GO:0005515(protein binding);GO:0004697(protein kinase C activity);GO:0007205(activation of protein kinase C activity by G-protein coupled receptor protein signaling pathway);GO:0035556(intracellular signal transduction)	[T] Signal transduction mechanisms	K06070	-	922	670	463	8082	5988	5617	3.35	2.61	2.8	35.58	28.44	21	685	6562.33	2.92	28.34	-4.3429	4.3429	3.31353e-30	1.85163e-28	yes
comp27068_c1	comp27068_c1_seq1,comp27068_c1_seq10,comp27068_c1_seq11,comp27068_c1_seq12,comp27068_c1_seq13,comp27068_c1_seq14,comp27068_c1_seq15,comp27068_c1_seq16,comp27068_c1_seq17,comp27068_c1_seq18,comp27068_c1_seq19,comp27068_c1_seq2,comp27068_c1_seq20,comp27068_c1_seq21,comp27068_c1_seq22,comp27068_c1_seq23,comp27068_c1_seq24,comp27068_c1_seq25,comp27068_c1_seq26,comp27068_c1_seq27,comp27068_c1_seq28,co…	2165	811.33	lamb4	inner centromere protein	GO:0005604(basement membrane);GO:0007155(cell adhesion)	[W] Extracellular structures	K11515	-	8417	25682	51808	17	15	12	107.73	345.3	1006.87	0.28	0.19	0.16	28635.7	14.67	486.63	0.21	10.1617	10.1617	3.55413e-30	1.98385e-28	yes
comp26830_c0	comp26830_c0_seq1	2834	2635	dnaaf3	troponin T, slow skeletal muscle	-	[Z] Cytoskeleton	K10372	-	16647	13556	8514	297	133	155	87.99	75.61	74.4	1.85	0.9	0.82	12905.7	195	79.33	1.19	4.9779	4.9779	3.57106e-30	1.99107e-28	yes
comp19565_c0	comp19565_c0_seq1	1425	1226	ABLIM1	actin-binding LIM protein	-	[T] Signal transduction mechanisms ;[Z] Cytoskeleton	K07520	ko04360(Axon guidance)	28	4	11	1015	718	1321	0.32	0.05	0.21	13.56	10.43	15.1	14.33	1018	0.19	13.03	-7.21207	7.21207	3.61194e-30	2.0116e-28	yes
comp26393_c0	comp26393_c0_seq1,comp26393_c0_seq2,comp26393_c0_seq3,comp26393_c0_seq4,comp26393_c0_seq5,comp26393_c0_seq6	5253	3811.35	PYGM	starch phosphorylase	GO:0005829(cytosol);GO:0008184(glycogen phosphorylase activity);GO:0006006(glucose metabolic process);GO:0005980(glycogen catabolic process)	[G] Carbohydrate transport and metabolism	K00688	ko00500(Starch and sucrose metabolism);ko04910(Insulin signaling pathway)	3119	3126	2699	22311	21603	30710	11.08	12.07	16.39	98.99	104.18	116.69	2981.33	24874.7	13.18	106.62	-4.04294	4.04294	3.64825e-30	2.02955e-28	yes
comp25160_c0	comp25160_c0_seq1,comp25160_c0_seq2	2369	2112.94	SERPINH1	serpin peptidase inhibitor, clade H, member 1	GO:0005788(endoplasmic reticulum lumen);GO:0004867(serine-type endopeptidase inhibitor activity);GO:0030162(regulation of proteolysis)	[V] Defense mechanisms	K09501	-	473	962	371	9234	8638	9874	3.13	6.7	4.04	70.91	72.15	64.87	602	9248.67	4.62	69.31	-4.97486	4.97486	3.69341e-30	2.05238e-28	yes
comp24576_c0	comp24576_c0_seq1	2739	2540	ZNF253	KRAB domain-containing zinc finger protein	GO:0005634(nucleus);GO:0003677(DNA binding);GO:0008270(zinc ion binding);GO:0045892(negative regulation of transcription, DNA-dependent);GO:0006351(transcription, DNA-dependent)	[R] General function prediction only	K09228	-	570	375	229	3385	5121	5508	3.13	2.17	2.08	21.82	35.9	30.39	391.33	4671.33	2.46	29.37	-4.68718	4.68718	3.70228e-30	2.05502e-28	yes
comp14110_c0	comp14110_c0_seq1	1514	1315	MYH7B	Rho-associated, coiled-coil containing protein kinase	GO:0016020(membrane);GO:0032982(myosin filament);GO:0003779(actin binding);GO:0005524(ATP binding);GO:0003774(motor activity)	[T] Signal transduction mechanisms	K04514	ko04062(Chemokine signaling pathway);ko04270(Vascular smooth muscle contraction);ko04310(Wnt signaling pathway);ko04350(TGF-beta signaling pathway);ko04360(Axon guidance);ko04510(Focal adhesion);ko04670(Leukocyte transendothelial migration);ko04810(Regulation of actin cytoskeleton);ko05130(Pathogenic Escherichia coli infection);ko05131(Shigellosis)	1972	4200	7291	2	2	0	20.89	46.94	127.67	0.02	0.03	0	4487.67	1.33	65.17	0.02	10.8192	10.8192	3.74786e-30	2.078e-28	yes
comp21335_c0	comp21335_c0_seq1	1207	1008	TTC9C	-	GO:0005488(binding)	-	-	-	4108	3451	2356	19425	19975	23945	56.76	50.32	53.82	315.53	352.82	332.87	3305	21115	53.63	333.74	-3.72907	3.72907	3.853e-30	2.13391e-28	yes
comp25251_c0	comp25251_c0_seq1,comp25251_c0_seq2	1147	858.73	CLDN4	claudin	GO:0016021(integral to membrane);GO:0005923(tight junction);GO:0042802(identical protein binding);GO:0005198(structural molecule activity);GO:0016338(calcium-independent cell-cell adhesion)	-	K06087	ko04514(Cell adhesion molecules (CAMs));ko04530(Tight junction);ko04670(Leukocyte transendothelial migration)	4	0	10	3020	1318	1074	0.07	0	0.28	54.04	25.34	16.13	4.67	1804	0.12	31.84	-9.45737	9.45737	4.08544e-30	2.26013e-28	yes
comp21280_c0	comp21280_c0_seq1	1552	1353	dvr1	growth differentiation factor 1/3	GO:0005576(extracellular region);GO:0008083(growth factor activity);GO:0040007(growth);GO:0051781(positive regulation of cell division)	[T] Signal transduction mechanisms	K05495	-	495	575	311	4918	5574	4745	5.1	6.25	5.29	59.52	73.35	49.14	460.33	5079	5.55	60.67	-4.5284	4.5284	4.12108e-30	2.27731e-28	yes
comp27358_c0	comp27358_c0_seq1	1053	854	PPIB	peptidyl-prolyl cis-trans isomerase B (cyclophilin B)	GO:0005788(endoplasmic reticulum lumen);GO:0042470(melanosome);GO:0042277(peptide binding);GO:0003755(peptidyl-prolyl cis-trans isomerase activity);GO:0006457(protein folding)	[O] Posttranslational modification, protein turnover, chaperones	K03768	-	12797	9918	7080	63426	48726	79827	208.7	170.68	190.9	1216.05	1015.84	1309.84	9931.67	63993	190.09	1180.58	-3.72845	3.72845	4.1578e-30	2.29505e-28	yes
comp13818_c0	comp13818_c0_seq1,comp13818_c0_seq2	631	393.92	-	-	-	-	-	-	22	6	0	1061	850	1905	0.83	0.25	0	41.6	36.1	63.57	9.33	1272	0.36	47.09	-8.25594	8.25594	4.34921e-30	2.39804e-28	yes
comp14188_c0	comp14188_c0_seq1	1533	1334	-	-	-	-	-	-	1215	1154	750	7071	9271	10038	12.68	12.71	12.95	86.79	123.73	105.44	1039.67	8793.33	12.78	105.32	-4.1312	4.1312	4.47704e-30	2.46579e-28	yes
comp14077_c0	comp14077_c0_seq1	1287	1088	Prss27	protease, serine 27	GO:0005576(extracellular region);GO:0004252(serine-type endopeptidase activity);GO:0006508(proteolysis)	[E] Amino acid transport and metabolism	K09628	-	191	146	222	4788	3440	4341	2.44	1.97	4.7	72.06	56.29	55.91	186.33	4189.67	3.04	61.42	-5.422	5.422	4.6127e-30	2.5377e-28	yes
comp28670_c0	comp28670_c0_seq1	2364	2165	HHLA2	butyrophilin	GO:0016021(integral to membrane)	-	K06712	-	948	647	372	5837	4635	7091	6.1	4.39	3.96	44.14	38.12	45.9	655.67	5854.33	4.82	42.72	-4.25102	4.25102	4.66492e-30	2.56359e-28	yes
comp24355_c0	comp24355_c0_seq1	3220	3021	Thbs4	thrombospondin	GO:0005198(structural molecule activity)	-	K04659	ko04145(Phagosome);ko04350(TGF-beta signaling pathway);ko04510(Focal adhesion);ko04512(ECM-receptor interaction);ko05144(Malaria)	769	531	273	4879	5379	5274	3.55	2.58	2.08	26.44	31.7	24.46	524.33	5177.33	2.74	27.53	-4.43374	4.43374	4.75513e-30	2.61028e-28	yes
comp24301_c1	comp24301_c1_seq1	1753	1554	Gpr176	G protein-coupled receptor 176	GO:0016021(integral to membrane);GO:0005886(plasma membrane);GO:0004930(G-protein coupled receptor activity)	[R] General function prediction only	K08442	-	105	110	78	1971	1481	1677	0.94	1.04	1.16	20.77	16.97	15.12	97.67	1709.67	1.05	17.62	-5.15199	5.15199	4.80128e-30	2.63271e-28	yes
comp27091_c0	comp27091_c0_seq1,comp27091_c0_seq2,comp27091_c0_seq3,comp27091_c0_seq4,comp27091_c0_seq5	1320	956.39	odf2	CAP-Gly domain-containing linker protein 2	GO:0005929(cilium);GO:0005874(microtubule);GO:0005815(microtubule organizing center);GO:0030154(cell differentiation);GO:0007275(multicellular organismal development);GO:0007283(spermatogenesis)	-	K10422	-	2411	5145	6361	9	5	2	31.68	88.22	158.67	0.14	0.08	0.03	4639	5.33	92.86	0.08	8.87629	8.87629	5.23993e-30	2.87007e-28	yes
comp7052_c0	comp7052_c0_seq1	1192	993	-	-	-	-	-	-	425	261	159	3395	3689	3178	5.96	3.86	3.69	55.98	66.14	44.85	281.67	3420.67	4.5	55.66	-4.73191	4.73191	5.45688e-30	2.98562e-28	yes
comp29102_c0	comp29102_c0_seq1	1112	913	FAM195A	-	-	-	-	-	652	675	263	5354	5708	5821	9.95	10.87	6.63	96.02	111.31	89.34	530	5627.67	9.15	98.89	-4.51839	4.51839	5.65956e-30	3.0931e-28	yes
comp26937_c0	comp26937_c0_seq1,comp26937_c0_seq2,comp26937_c0_seq3,comp26937_c0_seq4,comp26937_c0_seq5,comp26937_c0_seq6,comp26937_c0_seq7	2105	1335.28	Cit	non-specific serine/threonine protein kinase	GO:0005737(cytoplasm);GO:0005524(ATP binding);GO:0046872(metal ion binding);GO:0004674(protein serine/threonine kinase activity);GO:0017124(SH3 domain binding);GO:0005083(small GTPase regulator activity);GO:0051301(cell division);GO:0048699(generation of neurons);GO:0035556(intracellular signal transduction);GO:0007067(mitosis)	[Z] Cytoskeleton	K08282	-	3721	18949	22410	7	9	9	52.06	222.86	453.99	0.07	0.1	0.15	15026.7	8.33	242.97	0.11	9.99394	9.99394	5.8441e-30	3.19046e-28	yes
comp21656_c0	comp21656_c0_seq1,comp21656_c0_seq2	1368	1130.83	Zfand2b	-	GO:0005783(endoplasmic reticulum);GO:0008270(zinc ion binding)	[R] General function prediction only	-	-	1573	967	912	11100	8021	19256	19.39	12.57	18.6	160.04	125.79	237.92	1150.67	12792.3	16.85	174.58	-4.48357	4.48357	5.92624e-30	3.23175e-28	yes
comp29602_c0	comp29602_c0_seq1	1921	1722	plcd3a	phospholipase C, delta	GO:0005737(cytoplasm);GO:0016020(membrane);GO:0005509(calcium ion binding);GO:0004435(phosphatidylinositol phospholipase C activity);GO:0004871(signal transducer activity);GO:0035556(intracellular signal transduction);GO:0016042(lipid catabolic process)	[T] Signal transduction mechanisms	K05857	ko00562(Inositol phosphate metabolism);ko04020(Calcium signaling pathway);ko04070(Phosphatidylinositol signaling system)	206	126	120	2031	2525	2241	1.67	1.08	1.6	19.31	26.11	18.24	150.67	2265.67	1.45	21.22	-4.97486	4.97486	6.21162e-30	3.38367e-28	yes
comp44914_c0	comp44914_c0_seq1	799	600	-	-	-	-	-	-	5	1	2	539	342	412	0.12	0.02	0.08	14.71	10.15	9.62	2.67	431	0.07	11.49	-8.32881	8.32881	6.23675e-30	3.39364e-28	yes
comp25754_c0	comp25754_c0_seq1	3812	3613	RGS22	-	GO:0005737(cytoplasm);GO:0005886(plasma membrane);GO:0005096(GTPase activator activity);GO:0004871(signal transducer activity);GO:0009968(negative regulation of signal transduction)	-	-	-	9306	9495	3955	147	85	102	35.87	38.62	25.21	0.67	0.42	0.4	7585.33	111.33	33.23	0.5	4.99416	4.99416	6.43318e-30	3.4967e-28	yes
comp36243_c0	comp36243_c0_seq1	1193	994	-	-	-	-	-	-	1808	1452	1014	7	3	9	25.33	21.47	23.49	0.12	0.05	0.13	1424.67	6.33	23.43	0.1	6.76034	6.76034	6.44199e-30	3.49766e-28	yes
comp22262_c0	comp22262_c0_seq1	3671	3472	Grn	low density lipoprotein-related protein 2	GO:0005615(extracellular space);GO:0005125(cytokine activity)	[T] Signal transduction mechanisms	K06233	ko04340(Hedgehog signaling pathway)	2443	2483	1196	13909	14490	15612	9.8	10.51	7.93	65.59	74.3	63.01	2040.67	14670.3	9.41	67.63	-3.9297	3.9297	7.07855e-30	3.83909e-28	yes
comp21718_c0	comp21718_c0_seq1,comp21718_c0_seq2	1798	1590.58	EGLN1	hypoxia-inducible factor prolyl hydroxylase	GO:0005829(cytosol);GO:0005506(iron ion binding);GO:0031418(L-ascorbic acid binding);GO:0016702(oxidoreductase activity, acting on single donors with incorporation of molecular oxygen, incorporation of two atoms of oxygen);GO:0031543(peptidyl-proline dioxygenase activity);GO:0005515(protein binding);GO:0008270(zinc ion binding);GO:0043433(negative regulation of sequence-specific DNA binding trans…	[T] Signal transduction mechanisms	K09592	ko05200(Pathways in cancer);ko05211(Renal cell carcinoma)	12898	11499	6015	238	111	157	113.68	107.02	87.49	2.44	1.24	1.38	10137.3	168.67	102.73	1.69	4.83281	4.83281	7.46947e-30	4.04669e-28	yes
comp8802_c0	comp8802_c0_seq1	2696	2497	sesn1	sestrin	GO:0005634(nucleus);GO:0007050(cell cycle arrest)	[S] Function unknown	K10141	ko04115(p53 signaling pathway)	3106	1834	1128	13430	24384	27085	17.32	10.79	10.4	88.06	173.86	152	2022.67	21633	12.84	137.97	-4.54316	4.54316	8.18733e-30	4.43078e-28	yes
comp27288_c2	comp27288_c2_seq1,comp27288_c2_seq2	938	244.8	-	-	-	-	-	-	2709	10547	12419	7	3	2	119.51	529.86	843.76	0.68	0.3	0.22	8558.33	4	497.71	0.4	10.21	10.21	8.21712e-30	4.44207e-28	yes
comp15103_c0	comp15103_c0_seq1,comp15103_c0_seq2	2742	2447.93	DNMT3A	DNA (cytosine-5-)-methyltransferase	GO:0005737(cytoplasm);GO:0000791(euchromatin);GO:0016363(nuclear matrix);GO:0003886(DNA (cytosine-5-)-methyltransferase activity);GO:0003677(DNA binding);GO:0046872(metal ion binding);GO:0016568(chromatin modification);GO:0006355(regulation of transcription, DNA-dependent);GO:0006351(transcription, DNA-dependent)	-	K00558	ko00270(Cysteine and methionine metabolism)	1879	3304	1250	8	8	4	10.29	20.28	11.79	0.05	0.06	0.03	2144.33	6.67	14.12	0.05	7.24491	7.24491	8.6241e-30	4.65701e-28	yes
comp26107_c0	comp26107_c0_seq1,comp26107_c0_seq10,comp26107_c0_seq11,comp26107_c0_seq12,comp26107_c0_seq2,comp26107_c0_seq3,comp26107_c0_seq4,comp26107_c0_seq5,comp26107_c0_seq6,comp26107_c0_seq7,comp26107_c0_seq8,comp26107_c0_seq9	6670	5743.28	Slc4a7	solute carrier family 4 (anion exchanger), member 1	GO:0016324(apical plasma membrane);GO:0016323(basolateral plasma membrane);GO:0031410(cytoplasmic vesicle);GO:0016021(integral to membrane);GO:0032420(stereocilium);GO:0005452(inorganic anion exchanger activity);GO:0015293(symporter activity);GO:0006814(sodium ion transport)	[P] Inorganic ion transport and metabolism	K06573	ko04966(Collecting duct acid secretion)	641	623	485	6270	5425	5450	1.58	1.64	1.97	18.68	17.57	13.87	583	5715	1.73	16.71	-4.3158	4.3158	8.77545e-30	4.7336e-28	yes
comp22127_c0	comp22127_c0_seq1	1478	1279	SPRY2	sprouty	GO:0005874(microtubule);GO:0032587(ruffle membrane)	-	K04704	ko04630(Jak-STAT signaling pathway)	327	165	178	4173	3247	2820	3.56	1.9	3.2	53.42	45.2	30.9	223.33	3413.33	2.89	43.17	-5.00477	5.00477	9.20143e-30	4.95801e-28	yes
comp26413_c0	comp26413_c0_seq1,comp26413_c0_seq2,comp26413_c0_seq3,comp26413_c0_seq4,comp26413_c0_seq5,comp26413_c0_seq6	1073	723.6	Myo18a	myosin XVIII	-	[R] General function prediction only	K10362	-	1290	2810	5155	0	0	0	22.62	59.89	147.23	0	0	0	3085	0	76.58	0	14.438	14.438	9.71759e-30	5.23046e-28	yes
comp26082_c0	comp26082_c0_seq1	2692	2493	Slc27a2	solute carrier family 27 (fatty acid transporter), member 2	GO:0005789(endoplasmic reticulum membrane);GO:0016021(integral to membrane);GO:0005792(microsome);GO:0005739(mitochondrion);GO:0005778(peroxisomal membrane);GO:0005524(ATP binding);GO:0015245(fatty acid transporter activity);GO:0004467(long-chain fatty acid-CoA ligase activity);GO:0031957(very long-chain fatty acid-CoA ligase activity);GO:0001676(long-chain fatty acid metabolic process);GO:004276…	[I] Lipid transport and metabolism	K08746	ko03320(PPAR signaling pathway);ko04146(Peroxisome)	1027	537	627	7565	6471	13683	5.74	3.17	5.79	49.69	46.21	76.91	730.33	9239.67	4.9	57.6	-4.66518	4.66518	9.85742e-30	5.29999e-28	yes
comp24314_c0	comp24314_c0_seq1,comp24314_c0_seq2,comp24314_c0_seq3,comp24314_c0_seq4	1998	1296.5	Fgf13	fibroblast growth factor	GO:0008083(growth factor activity)	[T] Signal transduction mechanisms	K04358	ko04010(MAPK signaling pathway);ko04810(Regulation of actin cytoskeleton);ko05200(Pathways in cancer);ko05218(Melanoma)	2404	3635	1431	2	8	12	27.44	43.54	26.64	0.03	0.12	0.13	2490	7.33	32.54	0.09	7.34422	7.34422	1.00446e-29	5.39478e-28	yes
comp25372_c0	comp25372_c0_seq1,comp25372_c0_seq2,comp25372_c0_seq3,comp25372_c0_seq4,comp25372_c0_seq5,comp25372_c0_seq6,comp25372_c0_seq7,comp25372_c0_seq8,comp25372_c0_seq9	1070	769.19	DACH1	-	-	[K] Transcription	-	-	256.15	184.98	100.1	2589.12	1700.62	2858.36	4.47	3.65	3.06	52.46	37.62	51.19	180.41	2382.7	3.73	47.09	-4.80943	4.80943	1.01459e-29	5.43999e-28	yes
comp24628_c0	comp24628_c0_seq1,comp24628_c0_seq2,comp24628_c0_seq3,comp24628_c0_seq4,comp24628_c0_seq5	1916	1350.48	TCP11L2	-	-	[T] Signal transduction mechanisms	-	-	15466	38823	12360	222	104	131	150.47	356.91	179.15	2.3	1.19	1.17	22216.3	152.33	228.84	1.55	6.1548	6.1548	1.01506e-29	5.43999e-28	yes
comp17275_c0	comp17275_c0_seq1	2209	2010	GRB7	megakaryocyte-associated tyrosine kinase	-	[T] Signal transduction mechanisms	K08888	-	297	196	145	2442	2311	2547	2.06	1.43	1.66	19.89	20.47	17.76	212.67	2433.33	1.72	19.37	-4.59486	4.59486	1.02106e-29	5.46625e-28	yes
comp14502_c0	comp14502_c0_seq1	1255	1056	GGCT	gamma-glutamylcyclotransferase	GO:0005829(cytosol);GO:0003839(gamma-glutamylcyclotransferase activity);GO:0042803(protein homodimerization activity);GO:0001836(release of cytochrome c from mitochondria)	[S] Function unknown	K00682	ko00480(Glutathione metabolism)	1322	763	646	8927	6124	7968	17.44	10.62	14.09	138.42	103.25	105.73	910.33	7673	14.05	115.8	-4.14502	4.14502	1.03177e-29	5.51766e-28	yes
comp29896_c0	comp29896_c0_seq1	794	595	Tmem238	-	-	-	-	-	2729	2840	1641	5	10	21	63.88	70.15	63.51	0.14	0.3	0.49	2403.33	12	65.85	0.31	6.61123	6.61123	1.06067e-29	5.66607e-28	yes
comp8583_c0	comp8583_c0_seq1	1414	1215	THAP5	-	GO:0005634(nucleus);GO:0003677(DNA binding);GO:0046872(metal ion binding)	-	-	-	600	474	351	3925	4044	5423	6.88	5.73	6.65	52.89	59.26	62.54	475	4464	6.42	58.23	-4.27543	4.27543	1.0634e-29	5.67461e-28	yes
comp20624_c0	comp20624_c0_seq1	1406	1207	ZNF782	KRAB domain-containing zinc finger protein	GO:0005634(nucleus);GO:0003677(DNA binding);GO:0008270(zinc ion binding);GO:0006355(regulation of transcription, DNA-dependent);GO:0006351(transcription, DNA-dependent)	[R] General function prediction only	K09228	-	1098	751	734	6924	11364	9834	12.67	9.14	14	93.93	167.63	114.17	861	9374	11.94	125.24	-4.49099	4.49099	1.17443e-29	6.26035e-28	yes
comp7785_c0	comp7785_c0_seq1	583	384	HSP90AA1	molecular chaperone HtpG	GO:0042470(melanosome);GO:0005625(soluble fraction);GO:0005524(ATP binding);GO:0030235(nitric-oxide synthase regulator activity);GO:0042803(protein homodimerization activity);GO:0030911(TPR domain binding);GO:0051082(unfolded protein binding);GO:0045429(positive regulation of nitric oxide biosynthetic process);GO:0006457(protein folding);GO:0006950(response to stress)	[O] Posttranslational modification, protein turnover, chaperones	K04079	ko04612(Antigen processing and presentation);ko04621(NOD-like receptor signaling pathway);ko04626(Plant-pathogen interaction);ko04914(Progesterone-mediated oocyte maturation);ko05200(Pathways in cancer);ko05215(Prostate cancer)	11650	8743	6925	230	191	176	422.53	334.62	415.27	9.81	8.86	6.42	9106	199	390.81	8.36	4.45715	4.45715	1.20429e-29	6.41268e-28	yes
comp18407_c0	comp18407_c0_seq1,comp18407_c0_seq2	566	344.55	-	-	-	-	-	-	11	7	6	2043	596	745	0.47	0.28	0.42	94.44	29.17	28.95	8	1128	0.39	50.85	-8.16805	8.16805	1.23203e-29	6.55336e-28	yes
comp10705_c0	comp10705_c0_seq1	1038	839	-	-	-	-	-	-	1238	1067	729	7048	7151	8480	20.55	18.69	20.01	137.55	151.75	141.63	1011.33	7559.67	19.75	143.64	-3.95253	3.95253	1.23555e-29	6.56503e-28	yes
comp47170_c0	comp47170_c0_seq1	605	406	-	-	-	-	-	-	1	0	1	243	343	397	0.03	0	0.06	9.8	15.04	13.7	0.67	327.67	0.03	12.85	-9.67045	9.67045	1.24728e-29	6.62032e-28	yes
comp14219_c1	comp14219_c1_seq1,comp14219_c1_seq2	596	377.61	-	-	-	-	-	-	2685	1794	1198	9	1	9	100.21	70.96	74.06	0.41	0.05	0.33	1892.33	6.33	81.74	0.26	7.14731	7.14731	1.32488e-29	7.02469e-28	yes
comp62273_c0	comp62273_c0_seq1	865	666	-	-	-	-	-	-	1	0	1	419	277	285	0.02	0	0.03	10.3	7.41	6	0.67	327	0.02	7.9	-9.67116	9.67116	1.34535e-29	7.12561e-28	yes
comp27574_c0	comp27574_c0_seq1	604	405	mnf1	-	-	-	-	-	793.13	805.17	659.54	7823.07	5438.55	10441.1	27.27	29.22	37.5	316.28	239.08	361.26	752.61	7900.91	31.33	305.54	-4.36587	4.36587	1.46156e-29	7.73291e-28	yes
comp24503_c0	comp24503_c0_seq1,comp24503_c0_seq2,comp24503_c0_seq3,comp24503_c0_seq4	1226	961.2	NIPA1	-	GO:0005769(early endosome);GO:0016021(integral to membrane);GO:0005886(plasma membrane);GO:0008219(cell death)	[S] Function unknown	-	-	565	489	356	4121	4424	4689	8.3	7.57	8.55	71.78	83.59	69.52	470	4411.33	8.14	74.96	-4.27718	4.27718	1.58567e-29	8.38063e-28	yes
comp29358_c0	comp29358_c0_seq1	1981	1782	KCNK6	potassium channel, subfamily K, member 6	GO:0008076(voltage-gated potassium channel complex);GO:0005242(inward rectifier potassium channel activity);GO:0007268(synaptic transmission)	[P] Inorganic ion transport and metabolism	K04917	-	907	363	336	5323	5569	7940	7.09	2.99	4.34	48.91	55.64	62.44	535.33	6277.33	4.81	55.66	-4.65848	4.65848	1.68002e-29	8.86988e-28	yes
comp5062_c0	comp5062_c0_seq1	1784	1585	METTL15	-	GO:0008168(methyltransferase activity)	[R] General function prediction only	-	-	2376	3433	1568	17	9	22	20.88	31.83	22.78	0.18	0.1	0.19	2459	16	25.16	0.16	6.23803	6.23803	1.71738e-29	9.05752e-28	yes
comp22376_c0	comp22376_c0_seq1,comp22376_c0_seq2	5206	3503.17	-	lamin	-	-	K07611	-	13128	10765	7908	258	273	329	42.94	36.73	39.53	1.18	1.13	1.15	10600.3	286.67	39.73	1.15	4.16302	4.16302	1.72472e-29	9.08656e-28	yes
comp21789_c0	comp21789_c0_seq1,comp21789_c0_seq2	1212	1001.44	-	-	-	-	-	-	2686	1829	1364	20	12	14	37.35	26.68	31.11	0.32	0.21	0.19	1959.67	15.33	31.71	0.24	5.92089	5.92089	1.72865e-29	9.09762e-28	yes
comp34819_c0	comp34819_c0_seq1	2308	2109	nek8	NIMA (never in mitosis gene a)-related kinase	GO:0005737(cytoplasm);GO:0005524(ATP binding);GO:0046872(metal ion binding);GO:0004674(protein serine/threonine kinase activity);GO:0051301(cell division);GO:0007067(mitosis)	[R] General function prediction only	K08857	-	2233	2957	1394	8	10	20	14.75	20.61	15.22	0.06	0.08	0.13	2194.67	12.67	16.86	0.09	6.39974	6.39974	1.78345e-29	9.3761e-28	yes
comp23578_c0	comp23578_c0_seq1	2053	1854	HSP90B1	heat shock protein 90kDa beta	GO:0005788(endoplasmic reticulum lumen);GO:0005524(ATP binding);GO:0051082(unfolded protein binding);GO:0006457(protein folding)	[O] Posttranslational modification, protein turnover, chaperones	K09487	ko04621(NOD-like receptor signaling pathway);ko04626(Plant-pathogen interaction);ko05200(Pathways in cancer);ko05215(Prostate cancer)	7566	4622	6200	56477	52785	93461	56.84	36.64	77.01	498.78	506.9	706.39	6129.33	67574.3	56.83	570.69	-4.42631	4.42631	1.91543e-29	1.00593e-27	yes
comp27805_c0	comp27805_c0_seq1	3115	2916	Tubgcp2	-	GO:0005874(microtubule);GO:0005815(microtubule organizing center);GO:0000922(spindle pole);GO:0000226(microtubule cytoskeleton organization)	[Z] Cytoskeleton	-	-	7171	5876	3656	35101	33558	33161	34.25	29.62	28.87	197.09	204.89	159.36	5567.67	33940	30.91	187.11	-3.68888	3.68888	2.11431e-29	1.10921e-27	yes
comp8739_c0	comp8739_c0_seq1	2241	2042	MYLK	myosin-light-chain kinase	GO:0003779(actin binding);GO:0005524(ATP binding);GO:0005516(calmodulin binding);GO:0046872(metal ion binding);GO:0004687(myosin light chain kinase activity)	[Z] Cytoskeleton	K00907	ko04020(Calcium signaling pathway);ko04270(Vascular smooth muscle contraction);ko04510(Focal adhesion);ko04810(Regulation of actin cytoskeleton)	308	315	334	4140	4112	6158	2.1	2.27	3.77	33.2	35.85	42.26	319	4803.33	2.71	37.1	-4.85631	4.85631	2.46604e-29	1.29237e-27	yes
comp22377_c0	comp22377_c0_seq1,comp22377_c0_seq2	2248	2012.93	CCKAR	cholecystokinin A receptor	GO:0016021(integral to membrane);GO:0005886(plasma membrane);GO:0004951(cholecystokinin receptor activity)	-	K04194	ko04020(Calcium signaling pathway);ko04080(Neuroactive ligand-receptor interaction)	347	177	40	7017	4838	7525	2.36	1.27	0.45	56.55	42.34	51.75	188	6460	1.36	50.21	-6.31638	6.31638	2.75609e-29	1.44286e-27	yes
comp8252_c0	comp8252_c0_seq1,comp8252_c0_seq2	1231	954.91	tmem136	-	GO:0016021(integral to membrane)	[S] Function unknown	-	-	1571	1457	717	6	2	4	21.3	20.82	16.28	0.14	0.03	0.05	1248.33	4	19.47	0.07	7.17935	7.17935	2.90476e-29	1.51909e-27	yes
comp21112_c0	comp21112_c0_seq1	1842	1643	SCAMP2	-	GO:0016021(integral to membrane);GO:0005634(nucleus);GO:0055038(recycling endosome membrane);GO:0032588(trans-Golgi network membrane);GO:0005515(protein binding);GO:0006892(post-Golgi vesicle-mediated transport);GO:0015031(protein transport)	[U] Intracellular trafficking, secretion, and vesicular transport	-	-	788	618	358	4551	4599	5532	6.68	5.53	5.02	45.35	49.84	47.18	588	4894	5.74	47.46	-4.14299	4.14299	3.07174e-29	1.60473e-27	yes
comp27040_c0	comp27040_c0_seq1,comp27040_c0_seq2	4837	3212.49	SYTL2	phosphatidylinositol-4-phosphate 3-kinase	-	[T] Signal transduction mechanisms ;[U] Intracellular trafficking, secretion, and vesicular transport	K00923	ko00562(Inositol phosphate metabolism);ko04070(Phosphatidylinositol signaling system)	1819	901	587	26041	11942	12132	7	4.27	4.03	128.24	69.9	54.13	1102.33	16705	5.1	84.09	-5.06235	5.06235	3.17157e-29	1.65514e-27	yes
comp23467_c0	comp23467_c0_seq1,comp23467_c0_seq2	501	126.52	-	-	-	-	-	-	90	68	36	1051	1856	1638	9.13	9.93	8.47	67.06	115.09	84.66	64.67	1515	9.18	88.94	-5.66537	5.66537	3.17587e-29	1.65565e-27	yes
comp26189_c0	comp26189_c0_seq1	3613	3414	POLDIP2	-	GO:0042645(mitochondrial nucleoid);GO:0005634(nucleus)	[P] Inorganic ion transport and metabolism	-	-	9190	7152	4273	40490	33988	44810	37.49	30.79	28.82	194.19	177.25	183.92	6871.67	39762.7	32.37	185.12	-3.61093	3.61093	3.18987e-29	1.66121e-27	yes
comp25874_c0	comp25874_c0_seq1,comp25874_c0_seq2,comp25874_c0_seq3,comp25874_c0_seq4,comp25874_c0_seq5,comp25874_c0_seq6,comp25874_c0_seq7,comp25874_c0_seq8	2777	2550.86	SYTL4	phosphatidylinositol-4-phosphate 3-kinase	GO:0005768(endosome);GO:0019898(extrinsic to membrane);GO:0008021(synaptic vesicle);GO:0030658(transport vesicle membrane);GO:0042043(neurexin family protein binding);GO:0005543(phospholipid binding);GO:0017137(Rab GTPase binding);GO:0005215(transporter activity);GO:0008270(zinc ion binding);GO:0006886(intracellular protein transport);GO:0071985(multivesicular body sorting pathway);GO:0045921(pos…	[T] Signal transduction mechanisms ;[U] Intracellular trafficking, secretion, and vesicular transport	K00923	ko00562(Inositol phosphate metabolism);ko04070(Phosphatidylinositol signaling system)	1678	2299	1314	14119	12848	16489	9.16	13.26	11.93	90.81	89.85	90.91	1763.67	14485.3	11.45	90.52	-4.05238	4.05238	3.35595e-29	1.74587e-27	yes
comp6908_c0	comp6908_c0_seq1	1343	1144	Tspan33	F-box protein 23	GO:0016021(integral to membrane)	[R] General function prediction only	K10303	-	702	210	205	5264	6012	7409	8.55	2.7	4.13	75.34	93.57	90.75	372.33	6228.33	5.13	86.55	-5.2165	5.2165	3.3694e-29	1.75103e-27	yes
comp27283_c1	comp27283_c1_seq1,comp27283_c1_seq10,comp27283_c1_seq11,comp27283_c1_seq12,comp27283_c1_seq13,comp27283_c1_seq14,comp27283_c1_seq15,comp27283_c1_seq16,comp27283_c1_seq17,comp27283_c1_seq18,comp27283_c1_seq19,comp27283_c1_seq2,comp27283_c1_seq20,comp27283_c1_seq21,comp27283_c1_seq22,comp27283_c1_seq23,comp27283_c1_seq24,comp27283_c1_seq25,comp27283_c1_seq26,comp27283_c1_seq27,comp27283_c1_seq28,co…	3537	987.27	CBX3	chromobox protein 3	GO:0000779(condensed chromosome, centromeric region);GO:0031618(nuclear centromeric heterochromatin);GO:0005719(nuclear euchromatin);GO:0005637(nuclear inner membrane);GO:0005819(spindle);GO:0019899(enzyme binding);GO:0019904(protein domain specific binding);GO:0006338(chromatin remodeling);GO:0045892(negative regulation of transcription, DNA-dependent);GO:0006351(transcription, DNA-dependent)	[B] Chromatin structure and dynamics	K11586	-	43142.1	35760.3	30917.1	1096.45	1056.1	1596.13	852.81	555.21	792.38	11.64	13.77	13.9	36606.5	1249.56	733.47	13.1	3.86837	3.86837	3.37866e-29	1.75401e-27	yes
comp46534_c0	comp46534_c0_seq1	3217	3018	Fmn2	formin 2	GO:0015629(actin cytoskeleton);GO:0003779(actin binding);GO:0030036(actin cytoskeleton organization);GO:0051295(establishment of meiotic spindle localization);GO:0016344(meiotic chromosome movement towards spindle pole);GO:0007132(meiotic metaphase I);GO:0007275(multicellular organismal development);GO:0048477(oogenesis);GO:0040038(polar body extrusion after meiotic divisions)	-	K02184	ko04320(Dorso-ventral axis formation)	68	20	9	2399	1581	1397	0.31	0.1	0.07	13.02	9.33	6.49	32.33	1792.33	0.16	9.61	-7.01093	7.01093	3.61579e-29	1.87516e-27	yes
comp39508_c0	comp39508_c0_seq1	1635	1436	-	alpha-amylase	GO:0005615(extracellular space);GO:0004556(alpha-amylase activity);GO:0046872(metal ion binding);GO:0005975(carbohydrate metabolic process)	[G] Carbohydrate transport and metabolism	K01176	ko00500(Starch and sucrose metabolism)	1321	1965	1766	6	6	6	12.81	20.11	28.32	0.07	0.07	0.06	1684	6	20.41	0.07	7.17282	7.17282	3.81654e-29	1.97721e-27	yes
comp23044_c0	comp23044_c0_seq1	6428	6229	POLR2A	DNA-directed RNA polymerase II subunit A	GO:0005665(DNA-directed RNA polymerase II, core complex);GO:0003677(DNA binding);GO:0003899(DNA-directed RNA polymerase activity);GO:0046872(metal ion binding);GO:0003968(RNA-directed RNA polymerase activity);GO:0031625(ubiquitin protein ligase binding);GO:0006370(mRNA capping);GO:0000398(nuclear mRNA splicing, via spliceosome);GO:0050434(positive regulation of viral transcription);GO:0006468(pro…	[K] Transcription	K03006	ko00230(Purine metabolism);ko00240(Pyrimidine metabolism);ko03020(RNA polymerase);ko05016(Huntington's disease)	26014	45316	20546	743	574	578	58.16	106.92	75.95	1.95	1.64	1.3	30625.3	631.67	80.34	1.63	4.56618	4.56618	3.84931e-29	1.99211e-27	yes
comp25803_c0	comp25803_c0_seq1	1813	1614	-	-	-	-	-	-	7779	8497	3733	116	84	65	67.13	77.37	53.26	1.18	0.93	0.56	6669.67	88.33	65.92	0.89	5.13864	5.13864	3.89989e-29	2.01619e-27	yes
comp7420_c0	comp7420_c0_seq1,comp7420_c0_seq2	1186	798.09	acbd6	tankyrase	GO:0005737(cytoplasm);GO:0000062(fatty-acyl-CoA binding)	[I] Lipid transport and metabolism	K10799	-	1503	1799	1493	18149	11336	18744	23.46	29.64	41.28	671.07	456.28	594.52	1598.33	16076.3	31.46	573.96	-4.28962	4.28962	3.94144e-29	2.03555e-27	yes
comp15220_c0	comp15220_c0_seq1	2111	1912	SLC28A3	pyrimidine nucleoside transport protein	GO:0016021(integral to membrane);GO:0005415(nucleoside:sodium symporter activity)	[F] Nucleotide transport and metabolism ;[P] Inorganic ion transport and metabolism	K11536	-	2758	1463	1671	2	6	12	20.09	11.25	20.12	0.02	0.06	0.09	1964	6.67	17.15	0.06	7.16747	7.16747	4.06705e-29	2.09824e-27	yes
comp24244_c0	comp24244_c0_seq1	926	727	Prkce	novel protein kinase C	GO:0005829(cytosol);GO:0005739(mitochondrion);GO:0005634(nucleus);GO:0005524(ATP binding);GO:0004699(calcium-independent protein kinase C activity);GO:0035276(ethanol binding);GO:0046872(metal ion binding);GO:0030546(receptor activator activity);GO:0071361(cellular response to ethanol);GO:0071456(cellular response to hypoxia);GO:0007635(chemosensory behavior);GO:0031663(lipopolysaccharide-mediate…	[T] Signal transduction mechanisms	K06068	ko04270(Vascular smooth muscle contraction);ko04530(Tight junction)	1428	2050	622	0	0	3	27.36	41.44	19.7	0	0	0.06	1366.67	1	29.5	0.02	9.23707	9.23707	4.16899e-29	2.14861e-27	yes
comp27137_c0	comp27137_c0_seq1,comp27137_c0_seq10,comp27137_c0_seq11,comp27137_c0_seq12,comp27137_c0_seq2,comp27137_c0_seq3,comp27137_c0_seq4,comp27137_c0_seq5,comp27137_c0_seq6,comp27137_c0_seq7,comp27137_c0_seq8,comp27137_c0_seq9	1089	269.77	Hipk3	homeodomain interacting protein kinase	GO:0005737(cytoplasm);GO:0016605(PML body);GO:0005524(ATP binding);GO:0005515(protein binding);GO:0004674(protein serine/threonine kinase activity);GO:0003714(transcription corepressor activity);GO:0006915(apoptosis);GO:0043508(negative regulation of JUN kinase activity);GO:0000122(negative regulation of transcription from RNA polymerase II promoter);GO:0018105(peptidyl-serine phosphorylation);GO…	[R] General function prediction only	K08826	-	2314.98	8348.07	10511	3	0	4	107.18	393.81	762.13	0.15	0	0.16	7058.02	2.33	421.04	0.1	10.7382	10.7382	4.2024e-29	2.16358e-27	yes
comp15340_c0	comp15340_c0_seq1	1060	861	FLT1	FMS-like tyrosine kinase 1	GO:0005576(extracellular region);GO:0005887(integral to plasma membrane);GO:0005524(ATP binding);GO:0030154(cell differentiation)	-	K05096	ko04060(Cytokine-cytokine receptor interaction);ko04144(Endocytosis);ko04510(Focal adhesion)	15	3	11	708	657	694	0.24	0.05	0.29	13.46	13.59	11.29	9.67	686.33	0.19	12.78	-7.15931	7.15931	4.89361e-29	2.51684e-27	yes
comp14833_c0	comp14833_c0_seq1	3329	3130	mov10b.1	-	GO:0000932(cytoplasmic mRNA processing body);GO:0005524(ATP binding);GO:0003677(DNA binding);GO:0004386(helicase activity);GO:0003723(RNA binding);GO:0035279(mRNA cleavage involved in gene silencing by miRNA)	[A] RNA processing and modification	K01529	-	1526	1296	1064	9798	7995	10522	6.79	6.09	7.83	51.25	45.48	47.11	1295.33	9438.33	6.9	47.95	-3.88297	3.88297	4.96095e-29	2.54884e-27	yes
comp19012_c0	comp19012_c0_seq1	1888	1689	-	-	-	-	-	-	856.78	908.63	888.76	8800	7768.14	12227	7.06	7.91	12.12	85.31	81.89	101.44	884.72	9598.38	9.03	89.55	-4.38784	4.38784	5.69487e-29	2.9229e-27	yes
comp25704_c0	comp25704_c0_seq1,comp25704_c0_seq2	3272	2977.73	FILIP1	plectin	-	-	K10388	-	385	145	223	3594	3931	5097	1.74	0.69	1.69	20.67	24.26	25.53	251	4207.33	1.37	23.49	-5.10525	5.10525	5.792e-29	2.96968e-27	yes
comp10656_c0	comp10656_c0_seq1,comp10656_c0_seq2	860	655.66	ropn1l	-	GO:0008603(cAMP-dependent protein kinase regulator activity);GO:0007165(signal transduction);GO:0007286(spermatid development)	-	-	-	12254	16693	7266	24	5	58	259.03	372.26	253.72	0.59	0.14	1.23	12071	29	295	0.65	7.71909	7.71909	5.82921e-29	2.98569e-27	yes
comp13201_c0	comp13201_c0_seq1	3105	2906	Ighmbp2	DNA replication ATP-dependent helicase Dna2	GO:0030424(axon);GO:0005737(cytoplasm);GO:0005634(nucleus);GO:0030529(ribonucleoprotein complex);GO:0005524(ATP binding);GO:0043141(ATP-dependent 5'-3' DNA helicase activity);GO:0032575(ATP-dependent 5'-3' RNA helicase activity);GO:0003677(DNA binding);GO:0043621(protein self-association);GO:0043022(ribosome binding);GO:0001078(RNA polymerase II core promoter proximal region sequence-specific DNA…	[L] Replication, recombination and repair	K10742	ko03030(DNA replication)	3848	3035	1731	17384	14650	19824	18.44	15.35	13.72	97.95	89.76	95.59	2871.33	17286	15.84	94.43	-3.67118	3.67118	5.93335e-29	3.0359e-27	yes
comp25594_c0	comp25594_c0_seq1	2091	1892	-	tripartite motif-containing protein 39	GO:0005576(extracellular region);GO:0019870(potassium channel inhibitor activity);GO:0019835(cytolysis);GO:0044179(hemolysis in other organism);GO:0009405(pathogenesis)	[O] Posttranslational modification, protein turnover, chaperones	K12015	-	3360	2216	2035	15905	15080	25058	24.73	17.21	24.77	137.64	141.91	185.59	2537	18681	22.24	155.05	-3.90269	3.90269	6.36079e-29	3.25126e-27	yes
comp23757_c0	comp23757_c0_seq1,comp23757_c0_seq2	3856	3636.32	Wdr65	histone-lysine N-methyltransferase SETD2	-	-	K11423	ko00310(Lysine degradation)	7271.86	7709.07	4466.28	116.24	125	167.04	27.76	31.03	28.17	0.52	0.61	0.64	6482.4	136.09	28.99	0.59	4.53284	4.53284	6.40582e-29	3.27092e-27	yes
comp24496_c0	comp24496_c0_seq1,comp24496_c0_seq2,comp24496_c0_seq3,comp24496_c0_seq4,comp24496_c0_seq5,comp24496_c0_seq6,comp24496_c0_seq7	1609	184.72	gapdh	glyceraldehyde 3-phosphate dehydrogenase	GO:0005829(cytosol);GO:0005634(nucleus);GO:0004365(glyceraldehyde-3-phosphate dehydrogenase (NAD+) (phosphorylating) activity);GO:0051287(NAD binding);GO:0035605(peptidyl-cysteine S-nitrosylase activity);GO:0006096(glycolysis);GO:0051402(neuron apoptosis);GO:0035606(peptidyl-cysteine S-trans-nitrosylation);GO:0050821(protein stabilization)	[G] Carbohydrate transport and metabolism	K00134	ko00010(Glycolysis / Gluconeogenesis);ko05010(Alzheimer's disease)	5199	2853	4589	45166	48536	53248	127.89	78.22	833.71	4559.09	5551.13	5120.49	4213.67	48983.3	346.61	5076.9	-4.51385	4.51385	6.97075e-29	3.55572e-27	yes
comp10812_c0	comp10812_c0_seq1	2280	2081	casc1	-	-	-	-	-	20300	20703	15826	647	521	571	135.86	146.21	175.12	5.09	4.46	3.84	18943	579.67	152.4	4.46	4.01648	4.01648	6.98969e-29	3.56173e-27	yes
comp32502_c0	comp32502_c0_seq1	1182	983	nbl1	-	GO:0005576(extracellular region);GO:0060876(semicircular canal formation)	-	-	-	1188	1920	932	4	4	2	16.83	28.71	21.83	0.07	0.07	0.03	1346.67	3.33	22.46	0.06	7.5876	7.5876	7.01899e-29	3.573e-27	yes
comp33485_c0	comp33485_c0_seq1	1470	1271	PRR18	-	GO:0005783(endoplasmic reticulum)	-	-	-	53	55	35	847	1905	2131	0.58	0.64	0.63	10.91	26.69	23.49	47.67	1627.67	0.62	20.36	-6.13403	6.13403	7.43037e-29	3.77855e-27	yes
comp27124_c0	comp27124_c0_seq1	446	247	-	-	-	-	-	-	0	1	0	411	200	645	0	0.06	0	27.25	14.42	36.59	0.33	418.67	0.02	26.09	-10.7148	10.7148	7.98294e-29	4.0554e-27	yes
comp27644_c0	comp27644_c0_seq1	1932	1733	DDX56	-	GO:0005730(nucleolus);GO:0005524(ATP binding);GO:0008026(ATP-dependent helicase activity);GO:0003723(RNA binding);GO:0006364(rRNA processing)	[A] RNA processing and modification	K01529	-	5271	3788	2339	24257	17982	26163	42.36	32.12	31.08	229.18	184.74	211.55	3799.33	22800.7	35.19	208.49	-3.66462	3.66462	8.21923e-29	4.17118e-27	yes
comp24206_c0	comp24206_c0_seq1,comp24206_c0_seq2	350	150.38	-	-	-	-	-	-	863	2781	3225	0	0	0	80.13	272.47	494.88	0	0	0	2289.67	0	282.49	0	13.9608	13.9608	8.64787e-29	4.38423e-27	yes
comp19410_c0	comp19410_c0_seq1	683	484	-	D-aspartate oxidase	-	-	K00272	ko00250(Alanine, aspartate and glutamate metabolism);ko04146(Peroxisome)	12	8	8	506	441	564	0.35	0.24	0.38	17.12	16.22	16.33	9.33	503.67	0.32	16.56	-6.7694	6.7694	8.67867e-29	4.39537e-27	yes
comp11366_c0	comp11366_c0_seq1	767	568	Slc4a11	-	GO:0016021(integral to membrane);GO:0005886(plasma membrane);GO:0005452(inorganic anion exchanger activity);GO:0005351(sugar:hydrogen symporter activity);GO:0042044(fluid transport);GO:0009401(phosphoenolpyruvate-dependent sugar phosphotransferase system)	[P] Inorganic ion transport and metabolism	-	-	1207	758	954	2	0	0	29.6	19.61	38.68	0.06	0	0	973	0.67	29.3	0.02	9.35413	9.35413	8.80921e-29	4.45694e-27	yes
comp35086_c0	comp35086_c0_seq1	1501	1302	SEMA6A	semaphorin 6	GO:0030424(axon);GO:0016021(integral to membrane);GO:0005886(plasma membrane);GO:0004872(receptor activity);GO:0006915(apoptosis);GO:0007411(axon guidance);GO:0007166(cell surface receptor linked signaling pathway);GO:0007010(cytoskeleton organization);GO:0009887(organ morphogenesis)	[T] Signal transduction mechanisms	K06842	ko04360(Axon guidance)	1015	879	400	0	0	0	10.86	9.92	7.07	0	0	0	764.67	0	9.28	0	12.1025	12.1025	9.30428e-29	4.70263e-27	yes
comp24438_c0	comp24438_c0_seq1,comp24438_c0_seq2	3505	2736.94	-	myosin heavy chain	GO:0030016(myofibril);GO:0032982(myosin filament);GO:0003779(actin binding);GO:0005524(ATP binding);GO:0005516(calmodulin binding);GO:0003774(motor activity)	[Z] Cytoskeleton	K10352	ko04530(Tight junction);ko05416(Viral myocarditis)	1099	733	483	5382	6660	6893	16.83	10.18	8.15	28.48	36.2	29.22	771.67	6311.67	11.72	31.3	-4.13163	4.13163	9.32296e-29	4.70729e-27	yes
comp12875_c0	comp12875_c0_seq1,comp12875_c0_seq2,comp12875_c0_seq3	801	475.3	-	-	-	-	-	-	4794	4987	6712	36	36	17	127.18	136.47	283.14	1.15	1.43	0.53	5497.67	29.67	182.26	1.04	6.58558	6.58558	9.93321e-29	5.01033e-27	yes
comp26815_c0	comp26815_c0_seq1	3165	2966	GAB1	GRB2-associated-binding protein 1	GO:0005829(cytosol);GO:0005070(SH3/SH2 adaptor activity);GO:0008283(cell proliferation);GO:0007173(epidermal growth factor receptor signaling pathway);GO:0008543(fibroblast growth factor receptor signaling pathway);GO:0008286(insulin receptor signaling pathway)	-	K09593	ko04012(ErbB signaling pathway);ko04722(Neurotrophin signaling pathway);ko05100(Bacterial invasion of epithelial cells);ko05211(Renal cell carcinoma)	992	415	341	7652	4968	6539	4.66	2.06	2.65	42.24	29.82	30.89	582.67	6386.33	3.12	34.32	-4.57659	4.57659	9.9554e-29	5.01643e-27	yes
comp10962_c0	comp10962_c0_seq1,comp10962_c0_seq2	1294	1080.77	Nkain1	-	GO:0016021(integral to membrane);GO:0005886(plasma membrane)	[S] Function unknown	-	-	3292	2931	1265	24	23	20	42.73	40.15	27.11	0.37	0.38	0.26	2496	22.33	36.66	0.34	5.679	5.679	1.05032e-28	5.28711e-27	yes
comp22799_c0	comp22799_c0_seq1,comp22799_c0_seq2	3197	2939.88	MTSS1	-	GO:0015629(actin cytoskeleton);GO:0030139(endocytic vesicle);GO:0001726(ruffle);GO:0003785(actin monomer binding);GO:0008093(cytoskeletal adaptor activity);GO:0005102(receptor binding);GO:0017124(SH3 domain binding);GO:0030036(actin cytoskeleton organization);GO:0007155(cell adhesion);GO:0006928(cellular component movement);GO:0071498(cellular response to fluid shear stress);GO:2001013(epithelial…	-	-	-	612	323	152	5986	3310	6963	2.84	1.61	1.23	34.62	20.82	34.45	362.33	5419.67	1.89	29.96	-5.03833	5.03833	1.07021e-28	5.38181e-27	yes
comp27248_c0	comp27248_c0_seq1,comp27248_c0_seq10,comp27248_c0_seq11,comp27248_c0_seq12,comp27248_c0_seq13,comp27248_c0_seq14,comp27248_c0_seq15,comp27248_c0_seq16,comp27248_c0_seq17,comp27248_c0_seq18,comp27248_c0_seq19,comp27248_c0_seq2,comp27248_c0_seq20,comp27248_c0_seq21,comp27248_c0_seq22,comp27248_c0_seq23,comp27248_c0_seq24,comp27248_c0_seq25,comp27248_c0_seq26,comp27248_c0_seq27,comp27248_c0_seq28,co…	1047	477.68	-	-	-	-	-	-	6903	15358	39284	13	7	5	195.99	495.01	1762.21	0.85	0.32	0.23	20515	8.33	817.74	0.47	10.5085	10.5085	1.0863e-28	5.45716e-27	yes
comp18921_c0	comp18921_c0_seq1	2306	2107	KIAA0247	-	GO:0016021(integral to membrane)	-	-	-	7663	7945	2638	76	35	37	50.65	55.42	28.83	0.59	0.3	0.25	6082	49.33	44.97	0.38	5.82028	5.82028	1.09895e-28	5.51516e-27	yes
comp18552_c0	comp18552_c0_seq1	2936	2737	Tmcc1	kinesin family member 15	GO:0016021(integral to membrane)	[S] Function unknown	K10400	-	4998	5769	2100	54	32	61	25.43	30.98	17.67	0.32	0.21	0.31	4289	49	24.69	0.28	5.37265	5.37265	1.12672e-28	5.64882e-27	yes
comp27156_c0	comp27156_c0_seq1,comp27156_c0_seq2,comp27156_c0_seq3,comp27156_c0_seq4,comp27156_c0_seq5,comp27156_c0_seq6	1137	578.9	abpD	myosin heavy chain	GO:0005813(centrosome);GO:0005789(endoplasmic reticulum membrane);GO:0032580(Golgi cisterna membrane);GO:0016021(integral to membrane);GO:0031965(nuclear membrane);GO:0003779(actin binding);GO:0016337(cell-cell adhesion);GO:0007275(multicellular organismal development);GO:0009847(spore germination)	[Z] Cytoskeleton	K10352	ko04530(Tight junction);ko05416(Viral myocarditis)	2402	5116	9070	6	1	2	60.11	117.96	328.57	0.11	0.02	0.03	5529.33	3	168.88	0.05	10.0274	10.0274	1.18971e-28	5.95861e-27	yes
comp20226_c0	comp20226_c0_seq1,comp20226_c0_seq2,comp20226_c0_seq3	993	731.61	DTYMK	dTMP kinase	GO:0005829(cytosol);GO:0005524(ATP binding);GO:0050145(nucleoside phosphate kinase activity);GO:0004798(thymidylate kinase activity);GO:0007049(cell cycle);GO:0008283(cell proliferation);GO:0015949(nucleobase, nucleoside and nucleotide interconversion)	[F] Nucleotide transport and metabolism	K00943	ko00240(Pyrimidine metabolism)	1299	1603	1076	10690	11509	11039	22.87	29.78	31.71	306.6	356.52	271.1	1326	11079.3	28.12	311.41	-4.08176	4.08176	1.21014e-28	6.05482e-27	yes
comp28485_c0	comp28485_c0_seq1	882	683	-	-	-	-	-	-	385	379	193	2840	3119	4186	7.85	8.16	6.51	68.08	81.3	85.88	319	3381.67	7.51	78.42	-4.47294	4.47294	1.212e-28	6.05805e-27	yes
comp27285_c0	comp27285_c0_seq1,comp27285_c0_seq2,comp27285_c0_seq3,comp27285_c0_seq4,comp27285_c0_seq5,comp27285_c0_seq6,comp27285_c0_seq7,comp27285_c0_seq8	2996	2237.96	-	-	-	-	-	-	3831	12373	21319	5	10	7	27.34	82.5	286.04	0.13	0.08	0.04	12507.7	7.33	131.96	0.08	9.93238	9.93238	1.25705e-28	6.27691e-27	yes
comp26976_c0	comp26976_c0_seq1,comp26976_c0_seq2,comp26976_c0_seq3,comp26976_c0_seq4,comp26976_c0_seq5	636	244.37	-	-	-	-	-	-	1190.75	4276.69	4402.41	0	2	0	87.16	313.77	513.85	0	0.16	0	3289.95	0.67	304.93	0.05	11.2387	11.2387	1.2868e-28	6.41902e-27	yes
comp25974_c0	comp25974_c0_seq1,comp25974_c0_seq2,comp25974_c0_seq3	337	123.47	-	-	-	-	-	-	4003.9	4477.64	1849.44	12	30	15	449.86	531.61	344.26	1.63	4.31	1.66	3443.66	19	441.91	2.53	6.37003	6.37003	1.34135e-28	6.68445e-27	yes
comp20124_c0	comp20124_c0_seq1	2054	1855	gnl3	-	GO:0005730(nucleolus);GO:0005525(GTP binding);GO:0042127(regulation of cell proliferation)	[R] General function prediction only	-	-	4214	2838	2066	17821	15704	19661	31.64	22.48	25.65	157.3	150.73	148.52	3039.33	17728.7	26.59	152.18	-3.61674	3.61674	1.42687e-28	7.1035e-27	yes
comp14219_c0	comp14219_c0_seq1	1794	1595	Nim1	protein-serine/threonine kinase	GO:0005524(ATP binding);GO:0000287(magnesium ion binding);GO:0004674(protein serine/threonine kinase activity)	[T] Signal transduction mechanisms	K08286	-	9685	5987	3742	100	51	131	84.57	55.17	54.02	1.03	0.57	1.15	6471.33	94	64.59	0.92	5.02924	5.02924	1.43073e-28	7.11562e-27	yes
comp28088_c0	comp28088_c0_seq1	1279	1080	Slc25a17	-	GO:0016021(integral to membrane);GO:0005743(mitochondrial inner membrane);GO:0005778(peroxisomal membrane);GO:0005488(binding);GO:0055085(transmembrane transport)	[C] Energy production and conversion	-	-	1629	1728	912	10746	8835	10245	21.01	23.51	19.45	162.92	145.65	132.93	1423	9942	21.32	147.17	-3.86614	3.86614	1.44185e-28	7.16371e-27	yes
comp25962_c0	comp25962_c0_seq1	1126	927	-	-	-	-	-	-	612	493	318	3530	4092	5486	9.19	7.82	7.9	62.35	78.59	82.93	474.33	4369.33	8.3	74.62	-4.26425	4.26425	1.46879e-28	7.29029e-27	yes
comp7984_c0	comp7984_c0_seq1,comp7984_c0_seq2	1991	1773.19	ATP2A3	Ca2+ transporting ATPase, sarcoplasmic/endoplasmic reticulum	GO:0016021(integral to membrane);GO:0031965(nuclear membrane);GO:0033017(sarcoplasmic reticulum membrane);GO:0005524(ATP binding);GO:0005388(calcium-transporting ATPase activity);GO:0046872(metal ion binding);GO:0006754(ATP biosynthetic process)	[P] Inorganic ion transport and metabolism	K05853	ko04020(Calcium signaling pathway);ko05010(Alzheimer's disease)	295	166	103	1974	2330	2774	2.33	1.39	1.35	18.39	23.59	22.1	188	2359.33	1.69	21.36	-4.77002	4.77002	1.48926e-28	7.38452e-27	yes
comp57632_c0	comp57632_c0_seq1	714	515	-	-	-	-	-	-	1	0	0	247	248	375	0.03	0	0	7.85	8.57	10.2	0.33	290	0.01	8.87	-10.243	10.243	1.55195e-28	7.6877e-27	yes
comp28577_c0	comp28577_c0_seq1	1137	938	-	-	-	-	-	-	552	642	344	4594	4133	5191	8.2	10.06	8.44	80.19	78.45	77.55	512.67	4639.33	8.9	78.73	-4.22173	4.22173	1.60974e-28	7.96606e-27	yes
comp22808_c0	comp22808_c0_seq1,comp22808_c0_seq2	793	362.49	-	-	-	-	-	-	4	2	4	370	695	464	0.35	0.18	0.34	15.5	21.58	12.16	3.33	509.67	0.29	16.41	-8.24721	8.24721	1.64007e-28	8.10631e-27	yes
comp27407_c0	comp27407_c0_seq1	832	633	ATP5G2	F-type H+-transporting ATPase subunit c	GO:0016021(integral to membrane);GO:0005753(mitochondrial proton-transporting ATP synthase complex);GO:0045263(proton-transporting ATP synthase complex, coupling factor F(o));GO:0015078(hydrogen ion transmembrane transporter activity);GO:0008289(lipid binding);GO:0015991(ATP hydrolysis coupled proton transport);GO:0015986(ATP synthesis coupled proton transport)	[C] Energy production and conversion	K02128	ko00190(Oxidative phosphorylation);ko05010(Alzheimer's disease);ko05012(Parkinson's disease);ko05016(Huntington's disease)	2574	2665	2659	23047	20262	26642	56.63	61.87	96.73	596.15	569.9	589.78	2632.67	23317	71.74	585.28	-4.10474	4.10474	1.64134e-28	8.10631e-27	yes
comp32947_c0	comp32947_c0_seq1	2308	2109	SEMA3A	semaphorin 3	GO:0005576(extracellular region);GO:0016020(membrane);GO:0004872(receptor activity)	[T] Signal transduction mechanisms	K06840	ko04360(Axon guidance)	46	64	53	1976	1062	3341	0.3	0.45	0.58	15.34	8.97	22.2	54.33	2126.33	0.44	15.5	-6.20649	6.20649	1.66001e-28	8.19037e-27	yes
comp26299_c0	comp26299_c0_seq1	4418	4219	Mfn2	-	-	[O] Posttranslational modification, protein turnover, chaperones	K06030	-	3865	3209	2484	18125	19043	21229	12.76	11.18	13.56	70.34	80.36	70.51	3186	19465.7	12.5	73.74	-3.65086	3.65086	1.76726e-28	8.71091e-27	yes
comp21044_c0	comp21044_c0_seq1	1743	1544	Kcng4	potassium voltage-gated channel, subfamily G, member 4	GO:0008076(voltage-gated potassium channel complex);GO:0005249(voltage-gated potassium channel activity)	[P] Inorganic ion transport and metabolism	K04903	-	70	20	15	1273	1093	1220	0.63	0.19	0.22	13.5	12.6	11.07	35	1195.33	0.35	12.39	-6.26413	6.26413	1.87339e-28	9.22488e-27	yes
comp21919_c0	comp21919_c0_seq1	3075	2876	C12orf63	-	-	-	-	-	3634	3629	2276	31	38	58	17.6	18.54	18.22	0.18	0.24	0.28	3179.67	42.33	18.12	0.23	5.19767	5.19767	1.99024e-28	9.79054e-27	yes
comp25981_c0	comp25981_c0_seq1	1088	889	Trim29	tripartite motif-containing protein 29	GO:0005737(cytoplasm);GO:0008270(zinc ion binding)	-	K12010	-	617	491	278	3542	3857	4877	9.67	8.12	7.2	65.24	77.24	76.87	462	4092	8.33	73.12	-4.23084	4.23084	1.9947e-28	9.80279e-27	yes
comp33847_c0	comp33847_c0_seq1	2975	2776	znf703	-	GO:0005737(cytoplasm);GO:0000118(histone deacetylase complex);GO:0042826(histone deacetylase binding);GO:0003676(nucleic acid binding);GO:0008270(zinc ion binding);GO:0034333(adherens junction assembly);GO:0048596(embryonic camera-type eye morphogenesis);GO:0030902(hindbrain development);GO:0034111(negative regulation of homotypic cell-cell adhesion);GO:0045892(negative regulation of transcriptio…	-	-	-	4790	8328	3024	28	41	16	24.03	44.09	25.08	0.17	0.26	0.08	5380.67	28.33	31.07	0.17	6.46494	6.46494	2.00187e-28	9.82832e-27	yes
comp22939_c0	comp22939_c0_seq1,comp22939_c0_seq2,comp22939_c0_seq3,comp22939_c0_seq4,comp22939_c0_seq5	2368	1961.22	lrrfip2	-	GO:0030275(LRR domain binding);GO:0009950(dorsal/ventral axis specification);GO:0016055(Wnt receptor signaling pathway)	[R] General function prediction only	-	-	4291	4329	2653	21169	20766	32510	30.28	31.8	31.06	167.96	178.95	220.05	3757.67	24815	31.05	188.99	-3.75307	3.75307	2.05601e-28	1.00842e-26	yes
comp24339_c0	comp24339_c0_seq1,comp24339_c0_seq2	3485	3242.68	PRICKLE2	prickle	GO:0005737(cytoplasm);GO:0031965(nuclear membrane);GO:0008270(zinc ion binding)	[T] Signal transduction mechanisms ;[Z] Cytoskeleton ;[R] General function prediction only	K04511	ko04310(Wnt signaling pathway)	1965	1123	548	9089	9276	13905	8.4	5.07	3.88	46.86	51.65	60.94	1212	10756.7	5.78	53.15	-4.28869	4.28869	2.25318e-28	1.10404e-26	yes
comp13371_c0	comp13371_c0_seq1	1689	1490	nus1	-	GO:0016021(integral to membrane);GO:0004872(receptor activity);GO:0016765(transferase activity, transferring alkyl or aryl (other than methyl) groups)	[I] Lipid transport and metabolism	-	-	1614	1561	1034	8582	8796	11678	15.09	15.4	15.98	94.31	105.1	109.83	1403	9685.33	15.49	103.08	-3.82059	3.82059	2.43981e-28	1.19431e-26	yes
comp32065_c0	comp32065_c0_seq1	3088	2889	hfm1	-	GO:0005524(ATP binding);GO:0008026(ATP-dependent helicase activity);GO:0003676(nucleic acid binding)	[A] RNA processing and modification	K01529	-	4793	4613	4389	24	2	8	23.11	23.47	34.98	0.14	0.01	0.04	4598.33	11.33	27.19	0.06	7.69177	7.69177	2.50828e-28	1.22662e-26	yes
comp27815_c0	comp27815_c0_seq1	934	735	GCSH	glycine cleavage system H protein	GO:0005960(glycine cleavage complex);GO:0005739(mitochondrion);GO:0019464(glycine decarboxylation via glycine cleavage system)	[E] Amino acid transport and metabolism	K02437	-	1268	719	621	6373	5742	8630	24.03	14.38	19.46	141.97	139.09	164.53	869.33	6915	19.29	148.53	-4.0529	4.0529	2.63815e-28	1.28886e-26	yes
comp26727_c0	comp26727_c0_seq1	2345	2146	lpcat1	-	GO:0005789(endoplasmic reticulum membrane);GO:0000139(Golgi membrane);GO:0016021(integral to membrane);GO:0047184(1-acylglycerophosphocholine O-acyltransferase activity);GO:0047192(1-alkylglycerophosphocholine O-acetyltransferase activity);GO:0005509(calcium ion binding);GO:0008654(phospholipid biosynthetic process)	[I] Lipid transport and metabolism	K00680	ko00350(Tyrosine metabolism);ko00624(1- and 2-Methylnaphthalene degradation);ko00632(Benzoate degradation via CoA ligation);ko00642(Ethylbenzene degradation);ko00903(Limonene and pinene degradation)	1331	1251	790	6816	8343	13020	8.64	8.57	8.48	52	69.22	85.02	1124	9393	8.56	68.75	-4.09707	4.09707	2.76365e-28	1.34884e-26	yes
comp12146_c0	comp12146_c0_seq1	1885	1686	-	-	-	-	-	-	8708	8293	5348	123	174	180	71.93	72.29	73.04	1.19	1.84	1.5	7449.67	159	72.42	1.51	4.49557	4.49557	2.79549e-28	1.36305e-26	yes
comp23002_c0	comp23002_c0_seq1,comp23002_c0_seq2	1748	1518.99	PTPN2	protein tyrosine phosphatase, non-receptor type 1	GO:0005783(endoplasmic reticulum);GO:0005654(nucleoplasm);GO:0005515(protein binding);GO:0060333(interferon-gamma-mediated signaling pathway);GO:0060334(regulation of interferon-gamma-mediated signaling pathway)	[T] Signal transduction mechanisms	K05696	ko04520(Adherens junction);ko04910(Insulin signaling pathway)	8627	10471	7044	200	192	222	78.82	100.76	106.39	2.13	2.27	2.07	8714	204.67	95.32	2.16	4.40192	4.40192	2.99733e-28	1.46003e-26	yes
comp19021_c0	comp19021_c0_seq1,comp19021_c0_seq2,comp19021_c0_seq3,comp19021_c0_seq4,comp19021_c0_seq5,comp19021_c0_seq6,comp19021_c0_seq7,comp19021_c0_seq8	3202	2310.01	zte25	carboxypeptidase A	GO:0005829(cytosol);GO:0004181(metallocarboxypeptidase activity);GO:0008270(zinc ion binding);GO:0006508(proteolysis)	[E] Amino acid transport and metabolism	K01290	-	16531	13680	3899	2	8	32	102.23	87.72	35.01	0.02	0.08	0.16	11370	14	74.99	0.09	8.55653	8.55653	3.40297e-28	1.656e-26	yes
comp7256_c0	comp7256_c0_seq1	703	504	Chchd1	-	GO:0005739(mitochondrion);GO:0005634(nucleus)	[S] Function unknown	-	-	1122	1025	648	6076	7225	7638	31	29.89	29.61	197.39	255.23	212.36	931.67	6979.67	30.17	221.66	-3.96643	3.96643	3.52146e-28	1.71199e-26	yes
comp15647_c0	comp15647_c0_seq1	1102	903	igf2bp3	-	GO:0005737(cytoplasm);GO:0005634(nucleus);GO:0003730(mRNA 3'-UTR binding);GO:0000166(nucleotide binding);GO:0006417(regulation of translation)	[A] RNA processing and modification ;[R] General function prediction only	-	-	9	8	4	634	339	496	0.14	0.13	0.1	11.5	6.68	7.7	7	489.67	0.12	8.63	-7.15932	7.15932	3.6734e-28	1.78411e-26	yes
comp26085_c0	comp26085_c0_seq1,comp26085_c0_seq2	2225	2016.42	EXD2	-	GO:0005622(intracellular);GO:0008408(3'-5' exonuclease activity);GO:0003676(nucleic acid binding);GO:0006139(nucleobase, nucleoside, nucleotide and nucleic acid metabolic process)	[R] General function prediction only	-	-	1346	1188	649	8670	7670	7107	9.31	8.67	7.41	70.15	67.49	49.23	1061	7815.67	8.46	62.29	-3.9728	3.9728	3.72004e-28	1.805e-26	yes
comp24070_c0	comp24070_c0_seq1	1511	1312	ETFB	electron transfer flavoprotein beta subunit	GO:0005759(mitochondrial matrix);GO:0009055(electron carrier activity);GO:0022904(respiratory electron transport chain);GO:0006810(transport)	[C] Energy production and conversion	K03521	-	3626	3478	2551	19805	16527	26058	38.49	38.96	44.77	247.16	224.28	278.31	3218.33	20796.7	40.74	249.92	-3.70096	3.70096	3.75632e-28	1.82083e-26	yes
comp27236_c0	comp27236_c0_seq1,comp27236_c0_seq10,comp27236_c0_seq11,comp27236_c0_seq12,comp27236_c0_seq13,comp27236_c0_seq14,comp27236_c0_seq15,comp27236_c0_seq16,comp27236_c0_seq17,comp27236_c0_seq18,comp27236_c0_seq19,comp27236_c0_seq2,comp27236_c0_seq20,comp27236_c0_seq21,comp27236_c0_seq22,comp27236_c0_seq23,comp27236_c0_seq24,comp27236_c0_seq25,comp27236_c0_seq26,comp27236_c0_seq27,comp27236_c0_seq28,co…	2434	631.36	-	-	-	-	-	-	12494.8	7016.23	3999.38	156.88	137.69	130.67	195.13	281.35	322.31	5.48	4.01	3.17	7836.79	141.75	266.26	4.22	4.63851	4.63851	3.79452e-28	1.83755e-26	yes
comp25277_c0	comp25277_c0_seq1,comp25277_c0_seq2	1735	1497.58	CNPY2	-	GO:0005783(endoplasmic reticulum);GO:0005887(integral to plasma membrane);GO:0005515(protein binding)	[R] General function prediction only	-	-	1031	1011	610	5774	6794	7821	9.82	10.19	9.44	62.45	79.43	72.63	884	6796.33	9.82	71.5	-3.9964	3.9964	4.03976e-28	1.95441e-26	yes
comp14600_c0	comp14600_c0_seq1	2219	2020	DCST1	atrial natriuretic peptide receptor A	GO:0016021(integral to membrane);GO:0008270(zinc ion binding)	[S] Function unknown	K12323	ko00230(Purine metabolism);ko04270(Vascular smooth muscle contraction)	4530	14447	4833	4	19	20	31.23	105.11	55.09	0.03	0.17	0.14	7936.67	14.33	63.81	0.11	8.08568	8.08568	4.0447e-28	1.9549e-26	yes
comp21324_c0	comp21324_c0_seq1,comp21324_c0_seq2	1102	891.23	unc-4	homeobox protein Unc-4	GO:0030424(axon);GO:0005634(nucleus);GO:0043565(sequence-specific DNA binding);GO:0003700(sequence-specific DNA binding transcription factor activity);GO:0040011(locomotion);GO:0007400(neuroblast fate determination);GO:0050770(regulation of axonogenesis);GO:0050803(regulation of synapse structure and activity);GO:0007416(synapse assembly);GO:0008039(synaptic target recognition)	[R] General function prediction only	K09328	-	22	4	2	646	654	1235	0.34	0.07	0.05	11.71	13.16	19.3	9.33	845	0.15	14.72	-7.64454	7.64454	4.08259e-28	1.9713e-26	yes
comp20110_c0	comp20110_c0_seq1	2241	2042	DCLRE1A	-	GO:0005634(nucleus);GO:0016787(hydrolase activity);GO:0006281(DNA repair)	[L] Replication, recombination and repair	-	-	2900	3642	2482	26537	17849	37385	19.78	26.21	27.99	212.78	155.63	256.55	3008	27257	24.66	208.32	-4.15133	4.15133	4.14107e-28	1.9976e-26	yes
comp22736_c0	comp22736_c0_seq1	1247	1048	Sh3yl1	-	GO:0005515(protein binding)	[S] Function unknown	-	-	151	144	99	1632	1712	1872	2.01	2.02	2.18	25.5	29.08	25.03	131.33	1738.67	2.07	26.54	-4.76748	4.76748	4.21155e-28	2.02963e-26	yes
comp25240_c0	comp25240_c0_seq1,comp25240_c0_seq2,comp25240_c0_seq3	2666	2313.55	FAM83F	-	-	-	-	-	4779	3315	2210	19185	16572	22131	28.4	21.08	22.23	141.93	138.46	147.1	3434.67	19296	23.9	142.5	-3.56787	3.56787	4.52675e-28	2.17941e-26	yes
comp12639_c0	comp12639_c0_seq1,comp12639_c0_seq2	1112	910.97	IQCK	-	-	-	-	-	4583.74	5952.66	1804.85	26	40	40	70.08	96.14	45.69	0.47	0.78	0.61	4113.75	35.33	70.64	0.62	5.74697	5.74697	5.21073e-28	2.50629e-26	yes
comp20310_c0	comp20310_c0_seq1	1370	1171	Rwdd2b	-	-	-	-	-	505	323	262	3332	3429	3477	6.01	4.05	5.15	46.59	52.14	41.61	363.33	3412.67	5.07	46.78	-4.30628	4.30628	5.51978e-28	2.65237e-26	yes
comp21578_c0	comp21578_c0_seq1	497	298	-	-	-	-	-	-	1428	981	444	9867	7985	7333	66.74	48.38	34.31	542.14	477.07	344.82	951	8395	49.81	454.68	-4.29066	4.29066	5.55611e-28	2.66726e-26	yes
comp26549_c0	comp26549_c0_seq1,comp26549_c0_seq2	2276	2025.72	ADCK5	aarF domain-containing kinase	GO:0016021(integral to membrane);GO:0004674(protein serine/threonine kinase activity)	[R] General function prediction only	K08869	-	2108	1248	832	8798	11061	10362	14.55	9.09	9.49	70.26	96.09	70.94	1396	10073.7	11.04	79.1	-3.97248	3.97248	5.73543e-28	2.75069e-26	yes
comp28815_c0	comp28815_c0_seq1	1240	1041	-	-	-	-	-	-	266	165	283	5136	3338	6318	3.56	2.33	6.26	80.78	57.09	85.05	238	4930.67	4.05	74.31	-5.28995	5.28995	5.87604e-28	2.8154e-26	yes
comp47016_c0	comp47016_c0_seq1	930	731	-	-	-	-	-	-	747	769	466	0	0	0	14.23	15.46	14.68	0	0	0	660.67	0	14.79	0	11.9527	11.9527	5.88308e-28	2.81606e-26	yes
comp28470_c0	comp28470_c0_seq1	2676	2477	EPB49	actin-binding LIM protein	GO:0015629(actin cytoskeleton);GO:0005634(nucleus);GO:0003779(actin binding);GO:0051017(actin filament bundle assembly);GO:0051693(actin filament capping)	[T] Signal transduction mechanisms ;[Z] Cytoskeleton	K07520	ko04360(Axon guidance)	396	293	209	2490	3526	5666	2.23	1.74	1.94	16.46	25.34	32.05	299.33	3894	1.97	24.62	-4.74726	4.74726	5.89074e-28	2.81702e-26	yes
comp8698_c0	comp8698_c0_seq1	1196	997	CEP250	centromeric protein E	GO:0005814(centriole);GO:0005929(cilium);GO:0005829(cytosol);GO:0005932(microtubule basal body);GO:0048471(perinuclear region of cytoplasm);GO:0043234(protein complex);GO:0008022(protein C-terminus binding);GO:0019901(protein kinase binding);GO:0010457(centriole-centriole cohesion);GO:0000086(G2/M transition of mitotic cell cycle);GO:0008104(protein localization);GO:0030997(regulation of centriol…	[Z] Cytoskeleton	K11498	-	765	1525	861	0	0	2	10.69	22.48	19.89	0	0	0.03	1050.33	0.67	17.69	0.01	9.49512	9.49512	5.96483e-28	2.84971e-26	yes
comp26010_c0	comp26010_c0_seq1,comp26010_c0_seq2,comp26010_c0_seq3,comp26010_c0_seq4	6318	2789.39	St5	-	-	[T] Signal transduction mechanisms	-	-	25429	32287	17074	592	776	787	92.77	118.14	117.86	3.76	4.7	4.39	24930	718.33	109.59	4.28	4.06853	4.06853	5.98728e-28	2.85769e-26	yes
comp23732_c0	comp23732_c0_seq1,comp23732_c0_seq2,comp23732_c0_seq3,comp23732_c0_seq4	1929	1056.86	dbndd1	-	GO:0005737(cytoplasm)	-	-	-	975	696	497	5570	4380	8265	12.75	10.41	11.57	60.76	64.91	87.4	722.67	6071.67	11.58	71.02	-4.11458	4.11458	6.09195e-28	2.90486e-26	yes
comp24997_c0	comp24997_c0_seq1	1592	1393	gatad1	-	GO:0043565(sequence-specific DNA binding);GO:0003700(sequence-specific DNA binding transcription factor activity);GO:0008270(zinc ion binding)	-	-	-	1227	1542	1105	10022	10147	11638	12.27	16.27	18.27	117.8	129.69	117.07	1291.33	10602.3	15.6	121.52	-4.03412	4.03412	6.34048e-28	3.02047e-26	yes
comp20566_c0	comp20566_c0_seq1	880	681	spef1	-	GO:0035085(cilium axoneme);GO:0005737(cytoplasm);GO:0005856(cytoskeleton)	-	-	-	2705	3046	2647	36	30	32	55.32	65.74	89.51	0.87	0.78	0.66	2799.33	32.67	70.19	0.77	5.43776	5.43776	6.46177e-28	3.07531e-26	yes
comp11806_c0	comp11806_c0_seq1	1211	1012	-	-	-	-	-	-	1233	867	589	2	2	0	16.97	12.59	13.4	0.03	0.04	0	896.33	1.33	14.32	0.02	8.21483	8.21483	7.27473e-28	3.4589e-26	yes
comp19996_c0	comp19996_c0_seq1	1583	1384	pih1d2	-	-	[S] Function unknown	-	-	15711.9	17974.4	7106.26	290.6	224.45	412.64	158.11	190.87	118.24	3.44	2.89	4.18	13597.5	309.23	155.74	3.5	4.3921	4.3921	7.52169e-28	3.56952e-26	yes
comp27011_c0	comp27011_c0_seq1,comp27011_c0_seq2	818	605.27	-	-	-	-	-	-	5110	5818	2312	46	58	79	117.93	140.81	87.87	1.25	1.72	1.85	4413.33	61	115.54	1.61	5.09341	5.09341	7.52173e-28	3.56952e-26	yes
comp23381_c0	comp23381_c0_seq1,comp23381_c0_seq2,comp23381_c0_seq3,comp23381_c0_seq4	2188	1948.1	MFSD11	-	GO:0016021(integral to membrane)	[S] Function unknown	-	-	1328	935	568	6013	6437	7671	9.49	7.04	6.74	50.87	59.23	55.49	943.67	6707	7.76	55.2	-3.92442	3.92442	7.98027e-28	3.78352e-26	yes
comp397_c0	comp397_c0_seq1	1556	1357	DNAI2	dynein intermediate chain 2, axonemal	GO:0005858(axonemal dynein complex);GO:0035085(cilium axoneme);GO:0005737(cytoplasm);GO:0005874(microtubule);GO:0003777(microtubule motor activity);GO:0042384(cilium assembly)	[Z] Cytoskeleton	K11143	ko05016(Huntington's disease)	1708	657	454	0	0	0	17.53	7.12	7.7	0	0	0	939.67	0	10.78	0	12.3398	12.3398	8.0916e-28	3.83264e-26	yes
[truncated: 28,702 more rows]

## Sheet: Table S3
Supplementary Table S3 GO functional annotation of DEGs for testis and ovary
GO_ID	GO_class	GO_Term	GO_function	S gene number	TS gene number	B gene number	TB gene number	pvalue
GO:0005730	11	nucleolus	cellular_component	274	12458	385	20176	5.78125e-05
GO:0004252	8	serine-type endopeptidase activity	molecular_function	98	12458	126	20176	8.81558e-05
GO:0003730	9	mRNA 3'-UTR binding	molecular_function	22	12458	23	20176	0.000231572
GO:0035085	NA	cilium axoneme	cellular_component	62	12458	77	20176	0.000312535
[truncated: 7,017 more rows]

## Sheet: Table S4
Supplementary Table S4 KEGG enrichment annotation of DEGs for testis and ovary
[truncated: 3,418 more rows]

[truncated: 3 more sheets: Table S5, Table S6, Table S7]
